# Supplementary material for: Whole genome comparative analysis of transposable elements provides new insight into mechanisms of their inactivation in fungal genomes
Source: BMC Genomics. 2015 Feb 28;16(1):141. doi: 10.1186/s12864-015-1347-1 (PMC4352252; doi:10.1186/s12864-015-1347-1)
Supplement: Additional file 5: — Contains result of the interproscan analysis of proteins displayed in Figure 5 . [file 12864_2015_1347_MOESM5_ESM.txt]

B0B065_SORMA	9715B96183B0583D	872	FPrintScan	PR00105	C5METTRFRASE	307	323	4.999998119564294E-7	T	28-Feb-2014	IPR001525	C-5 cytosine methyltransferase	Molecular Function: DNA binding (GO:0003677), Biological Process: DNA methylation (GO:0006306), Molecular Function: methyltransferase activity (GO:0008168)
B0B065_SORMA	9715B96183B0583D	872	FPrintScan	PR00105	C5METTRFRASE	413	427	4.999998119564294E-7	T	28-Feb-2014	IPR001525	C-5 cytosine methyltransferase	Molecular Function: DNA binding (GO:0003677), Biological Process: DNA methylation (GO:0006306), Molecular Function: methyltransferase activity (GO:0008168)
B0B065_SORMA	9715B96183B0583D	872	FPrintScan	PR00105	C5METTRFRASE	459	472	4.999998119564294E-7	T	28-Feb-2014	IPR001525	C-5 cytosine methyltransferase	Molecular Function: DNA binding (GO:0003677), Biological Process: DNA methylation (GO:0006306), Molecular Function: methyltransferase activity (GO:0008168)
B0B065_SORMA	9715B96183B0583D	872	superfamily	SSF53335	SSF53335	304	605	1.7000029559005302E-57	T	28-Feb-2014	NULL	NULL
B0B065_SORMA	9715B96183B0583D	872	HMMPanther	PTHR10629	PTHR10629	200	643	6.000016791901594E-49	T	28-Feb-2014	IPR001525	C-5 cytosine methyltransferase	Molecular Function: DNA binding (GO:0003677), Biological Process: DNA methylation (GO:0006306), Molecular Function: methyltransferase activity (GO:0008168)
B0B065_SORMA	9715B96183B0583D	872	Gene3D	G3DSA:3.40.50.150	G3DSA:3.40.50.150	301	514	3.099999999755361E-41	T	28-Feb-2014	NULL	NULL
B0B065_SORMA	9715B96183B0583D	872	HMMPfam	PF00145	DNA_methylase	308	478	1.4E-28	T	28-Feb-2014	IPR001525	C-5 cytosine methyltransferase	Molecular Function: DNA binding (GO:0003677), Biological Process: DNA methylation (GO:0006306), Molecular Function: methyltransferase activity (GO:0008168)
B0B065_SORMA	9715B96183B0583D	872	HMMPfam	PF00145	DNA_methylase	552	603	1.4999999999999992E-6	T	28-Feb-2014	IPR001525	C-5 cytosine methyltransferase	Molecular Function: DNA binding (GO:0003677), Biological Process: DNA methylation (GO:0006306), Molecular Function: methyltransferase activity (GO:0008168)
B0B066_SORMA	6A2712C63F7B4E7E	1536	FPrintScan	PR00105	C5METTRFRASE	859	875	4.000003008698826E-9	T	28-Feb-2014	IPR001525	C-5 cytosine methyltransferase	Molecular Function: DNA binding (GO:0003677), Biological Process: DNA methylation (GO:0006306), Molecular Function: methyltransferase activity (GO:0008168)
B0B066_SORMA	6A2712C63F7B4E7E	1536	FPrintScan	PR00105	C5METTRFRASE	977	991	4.000003008698826E-9	T	28-Feb-2014	IPR001525	C-5 cytosine methyltransferase	Molecular Function: DNA binding (GO:0003677), Biological Process: DNA methylation (GO:0006306), Molecular Function: methyltransferase activity (GO:0008168)
B0B066_SORMA	6A2712C63F7B4E7E	1536	FPrintScan	PR00105	C5METTRFRASE	1026	1039	4.000003008698826E-9	T	28-Feb-2014	IPR001525	C-5 cytosine methyltransferase	Molecular Function: DNA binding (GO:0003677), Biological Process: DNA methylation (GO:0006306), Molecular Function: methyltransferase activity (GO:0008168)
B0B066_SORMA	6A2712C63F7B4E7E	1536	PatternScan	PS00094	C5_MTASE_1	936	948	0.0	T	28-Feb-2014	IPR018117	DNA methylase, C-5 cytosine-specific, active site	Molecular Function: DNA binding (GO:0003677), Biological Process: DNA methylation (GO:0006306)
B0B066_SORMA	6A2712C63F7B4E7E	1536	superfamily	SSF53335	SSF53335	856	1252	2.6000051765773305E-58	T	28-Feb-2014	NULL	NULL
B0B066_SORMA	6A2712C63F7B4E7E	1536	HMMPanther	PTHR10629	PTHR10629	381	1289	0.0	T	28-Feb-2014	IPR001525	C-5 cytosine methyltransferase	Molecular Function: DNA binding (GO:0003677), Biological Process: DNA methylation (GO:0006306), Molecular Function: methyltransferase activity (GO:0008168)
B0B066_SORMA	6A2712C63F7B4E7E	1536	ProfileScan	PS51038	BAH	561	697	0.0	T	28-Feb-2014	IPR001025	Bromo adjacent homology (BAH) domain	Molecular Function: DNA binding (GO:0003677)
B0B066_SORMA	6A2712C63F7B4E7E	1536	ProfileScan	PS51038	BAH	714	836	0.0	T	28-Feb-2014	IPR001025	Bromo adjacent homology (BAH) domain	Molecular Function: DNA binding (GO:0003677)
B0B066_SORMA	6A2712C63F7B4E7E	1536	Gene3D	G3DSA:3.40.50.150	G3DSA:3.40.50.150	855	1078	1.7999999999862975E-39	T	28-Feb-2014	NULL	NULL
B0B066_SORMA	6A2712C63F7B4E7E	1536	HMMPanther	PTHR10629:SF10	PTHR10629:SF10	381	1289	0.0	T	28-Feb-2014	NULL	NULL
B0B066_SORMA	6A2712C63F7B4E7E	1536	HMMPfam	PF00145	DNA_methylase	859	1248	5.599999999999995E-30	T	28-Feb-2014	IPR001525	C-5 cytosine methyltransferase	Molecular Function: DNA binding (GO:0003677), Biological Process: DNA methylation (GO:0006306), Molecular Function: methyltransferase activity (GO:0008168)
Q8NJW0_NEUCS	435D5BA015E994A2	845	Gene3D	G3DSA:3.40.50.150	no description	279	483	2.2e-44	T	23-Apr-2013	NULL	NULL
Q8NJW0_NEUCS	435D5BA015E994A2	845	FPrintScan	PR00105	C5METTRFRASE	285	301	1.1e-07	T	23-Apr-2013	IPR001525	C-5 cytosine methyltransferase	Molecular Function: DNA binding (GO:0003677), Biological Process: DNA methylation (GO:0006306), Molecular Function: methyltransferase activity (GO:0008168)
Q8NJW0_NEUCS	435D5BA015E994A2	845	FPrintScan	PR00105	C5METTRFRASE	391	405	1.1e-07	T	23-Apr-2013	IPR001525	C-5 cytosine methyltransferase	Molecular Function: DNA binding (GO:0003677), Biological Process: DNA methylation (GO:0006306), Molecular Function: methyltransferase activity (GO:0008168)
Q8NJW0_NEUCS	435D5BA015E994A2	845	FPrintScan	PR00105	C5METTRFRASE	437	450	1.1e-07	T	23-Apr-2013	IPR001525	C-5 cytosine methyltransferase	Molecular Function: DNA binding (GO:0003677), Biological Process: DNA methylation (GO:0006306), Molecular Function: methyltransferase activity (GO:0008168)
Q8NJW0_NEUCS	435D5BA015E994A2	845	superfamily	SSF53335	S-adenosyl-L-methionine-dependent methyltransferases	282	574	3e-61	T	23-Apr-2013	NULL	NULL
Q8NJW0_NEUCS	435D5BA015E994A2	845	HMMPfam	PF00145	DNA_methylase	286	456	1.8e-31	T	23-Apr-2013	IPR001525	C-5 cytosine methyltransferase	Molecular Function: DNA binding (GO:0003677), Biological Process: DNA methylation (GO:0006306), Molecular Function: methyltransferase activity (GO:0008168)
Q8NJW0_NEUCS	435D5BA015E994A2	845	HMMPfam	PF00145	DNA_methylase	521	572	4.7e-06	T	23-Apr-2013	IPR001525	C-5 cytosine methyltransferase	Molecular Function: DNA binding (GO:0003677), Biological Process: DNA methylation (GO:0006306), Molecular Function: methyltransferase activity (GO:0008168)
Q8NJW0_NEUCS	435D5BA015E994A2	845	HMMPanther	PTHR10629	CYTOSINE-SPECIFIC METHYLTRANSFERASE	194	611	1.6e-80	T	23-Apr-2013	IPR001525	C-5 cytosine methyltransferase	Molecular Function: DNA binding (GO:0003677), Biological Process: DNA methylation (GO:0006306), Molecular Function: methyltransferase activity (GO:0008168)
Q96W73_NEUCR	B82C004784EE80EB	1454	HMMPfam	PF00145	DNA_methylase	841	1230	8.2e-29	T	25-Feb-2014	IPR001525	C-5 cytosine methyltransferase	Molecular Function: DNA binding (GO:0003677), Biological Process: DNA methylation (GO:0006306), Molecular Function: methyltransferase activity (GO:0008168)
Q96W73_NEUCR	B82C004784EE80EB	1454	HMMPfam	PF01426	BAH	551	680	0.0001	T	25-Feb-2014	IPR001025	Bromo adjacent homology (BAH) domain	Molecular Function: DNA binding (GO:0003677)
Q96W73_NEUCR	B82C004784EE80EB	1454	superfamily	SSF53335	S-adenosyl-L-methionine-dependent methyltransferases	837	1241	1.4e-57	T	25-Feb-2014	NULL	NULL
Q96W73_NEUCR	B82C004784EE80EB	1454	Gene3D	G3DSA:3.40.50.150	no description	837	1085	7.4e-39	T	25-Feb-2014	NULL	NULL
Q96W73_NEUCR	B82C004784EE80EB	1454	HMMPanther	PTHR10629:SF10	DNA (CYTOSINE-5)-METHYLTRANSFERASE 1 (DNMT1)	381	1271	3.4e-201	T	25-Feb-2014	NULL	NULL
Q96W73_NEUCR	B82C004784EE80EB	1454	HMMPanther	PTHR10629	CYTOSINE-SPECIFIC METHYLTRANSFERASE	381	1271	3.4e-201	T	25-Feb-2014	IPR001525	C-5 cytosine methyltransferase	Molecular Function: DNA binding (GO:0003677), Biological Process: DNA methylation (GO:0006306), Molecular Function: methyltransferase activity (GO:0008168)
Q96W73_NEUCR	B82C004784EE80EB	1454	FPrintScan	PR00105	C5METTRFRASE	841	857	4.2e-09	T	25-Feb-2014	IPR001525	C-5 cytosine methyltransferase	Molecular Function: DNA binding (GO:0003677), Biological Process: DNA methylation (GO:0006306), Molecular Function: methyltransferase activity (GO:0008168)
Q96W73_NEUCR	B82C004784EE80EB	1454	FPrintScan	PR00105	C5METTRFRASE	959	973	4.2e-09	T	25-Feb-2014	IPR001525	C-5 cytosine methyltransferase	Molecular Function: DNA binding (GO:0003677), Biological Process: DNA methylation (GO:0006306), Molecular Function: methyltransferase activity (GO:0008168)
Q96W73_NEUCR	B82C004784EE80EB	1454	FPrintScan	PR00105	C5METTRFRASE	1008	1021	4.2e-09	T	25-Feb-2014	IPR001525	C-5 cytosine methyltransferase	Molecular Function: DNA binding (GO:0003677), Biological Process: DNA methylation (GO:0006306), Molecular Function: methyltransferase activity (GO:0008168)
Q96W73_NEUCR	B82C004784EE80EB	1454	PatternScan	PS00094	C5_MTASE_1	918	930	NA	T	25-Feb-2014	IPR018117	DNA methylase, C-5 cytosine-specific, active site	Molecular Function: DNA binding (GO:0003677), Biological Process: DNA methylation (GO:0006306)
Q96W73_NEUCR	B82C004784EE80EB	1454	ProfileScan	PS51038	BAH	549	686	11.713	T	25-Feb-2014	IPR001025	Bromo adjacent homology (BAH) domain	Molecular Function: DNA binding (GO:0003677)
Q96W73_NEUCR	B82C004784EE80EB	1454	ProfileScan	PS51038	BAH	703	821	9.291	T	25-Feb-2014	IPR001025	Bromo adjacent homology (BAH) domain	Molecular Function: DNA binding (GO:0003677)
Q2H497_CHAGB	BDFDAE824AC77F89	748	FPrintScan	PR00105	C5METTRFRASE	338	354	2.3999979815726497E-10	T	28-Feb-2014	IPR001525	C-5 cytosine methyltransferase	Molecular Function: DNA binding (GO:0003677), Biological Process: DNA methylation (GO:0006306), Molecular Function: methyltransferase activity (GO:0008168)
Q2H497_CHAGB	BDFDAE824AC77F89	748	FPrintScan	PR00105	C5METTRFRASE	442	456	2.3999979815726497E-10	T	28-Feb-2014	IPR001525	C-5 cytosine methyltransferase	Molecular Function: DNA binding (GO:0003677), Biological Process: DNA methylation (GO:0006306), Molecular Function: methyltransferase activity (GO:0008168)
Q2H497_CHAGB	BDFDAE824AC77F89	748	FPrintScan	PR00105	C5METTRFRASE	488	501	2.3999979815726497E-10	T	28-Feb-2014	IPR001525	C-5 cytosine methyltransferase	Molecular Function: DNA binding (GO:0003677), Biological Process: DNA methylation (GO:0006306), Molecular Function: methyltransferase activity (GO:0008168)
Q2H497_CHAGB	BDFDAE824AC77F89	748	superfamily	SSF53335	SSF53335	335	629	1.9000069431526121E-62	T	28-Feb-2014	NULL	NULL
Q2H497_CHAGB	BDFDAE824AC77F89	748	HMMPanther	PTHR10629	PTHR10629	304	516	2.5000090991618294E-40	T	28-Feb-2014	IPR001525	C-5 cytosine methyltransferase	Molecular Function: DNA binding (GO:0003677), Biological Process: DNA methylation (GO:0006306), Molecular Function: methyltransferase activity (GO:0008168)
Q2H497_CHAGB	BDFDAE824AC77F89	748	Gene3D	G3DSA:3.40.50.150	G3DSA:3.40.50.150	334	538	2.6000000001747048E-45	T	28-Feb-2014	NULL	NULL
Q2H497_CHAGB	BDFDAE824AC77F89	748	HMMPfam	PF00145	DNA_methylase	339	508	8.200000000000062E-30	T	28-Feb-2014	IPR001525	C-5 cytosine methyltransferase	Molecular Function: DNA binding (GO:0003677), Biological Process: DNA methylation (GO:0006306), Molecular Function: methyltransferase activity (GO:0008168)
Q2H497_CHAGB	BDFDAE824AC77F89	748	HMMPfam	PF00145	DNA_methylase	559	626	8.200000000000006E-7	T	28-Feb-2014	IPR001525	C-5 cytosine methyltransferase	Molecular Function: DNA binding (GO:0003677), Biological Process: DNA methylation (GO:0006306), Molecular Function: methyltransferase activity (GO:0008168)
B2AUK7_PODAN	5E13DAB2F7FF674A	752	FPrintScan	PR00105	C5METTRFRASE	329	345	8.100007343232597E-10	T	23-Apr-2013	IPR001525	C-5 cytosine methyltransferase	Molecular Function: DNA binding (GO:0003677), Biological Process: DNA methylation (GO:0006306), Molecular Function: methyltransferase activity (GO:0008168)
B2AUK7_PODAN	5E13DAB2F7FF674A	752	FPrintScan	PR00105	C5METTRFRASE	435	449	8.100007343232597E-10	T	23-Apr-2013	IPR001525	C-5 cytosine methyltransferase	Molecular Function: DNA binding (GO:0003677), Biological Process: DNA methylation (GO:0006306), Molecular Function: methyltransferase activity (GO:0008168)
B2AUK7_PODAN	5E13DAB2F7FF674A	752	FPrintScan	PR00105	C5METTRFRASE	481	494	8.100007343232597E-10	T	23-Apr-2013	IPR001525	C-5 cytosine methyltransferase	Molecular Function: DNA binding (GO:0003677), Biological Process: DNA methylation (GO:0006306), Molecular Function: methyltransferase activity (GO:0008168)
B2AUK7_PODAN	5E13DAB2F7FF674A	752	superfamily	SSF53335	SSF53335	326	624	1.6000024069599735E-62	T	23-Apr-2013	NULL	NULL
B2AUK7_PODAN	5E13DAB2F7FF674A	752	HMMPanther	PTHR10629	PTHR10629	326	536	1.4000050690730921E-40	T	23-Apr-2013	IPR001525	C-5 cytosine methyltransferase	Molecular Function: DNA binding (GO:0003677), Biological Process: DNA methylation (GO:0006306), Molecular Function: methyltransferase activity (GO:0008168)
B2AUK7_PODAN	5E13DAB2F7FF674A	752	Gene3D	G3DSA:3.40.50.150	G3DSA:3.40.50.150	324	541	5.1000000000242334E-45	T	23-Apr-2013	NULL	NULL
B2AUK7_PODAN	5E13DAB2F7FF674A	752	HMMPanther	PTHR10629:SF10	PTHR10629:SF10	326	536	1.4000050690730921E-40	T	23-Apr-2013	NULL	NULL
B2AUK7_PODAN	5E13DAB2F7FF674A	752	HMMPfam	PF00145	DNA_methylase	329	505	5.20000000000001E-30	T	23-Apr-2013	IPR001525	C-5 cytosine methyltransferase	Molecular Function: DNA binding (GO:0003677), Biological Process: DNA methylation (GO:0006306), Molecular Function: methyltransferase activity (GO:0008168)
B2AUK7_PODAN	5E13DAB2F7FF674A	752	HMMPfam	PF00145	DNA_methylase	560	623	1.0E-7	T	23-Apr-2013	IPR001525	C-5 cytosine methyltransferase	Molecular Function: DNA binding (GO:0003677), Biological Process: DNA methylation (GO:0006306), Molecular Function: methyltransferase activity (GO:0008168)
B2AKW2_PODAN	AA6275132912EC1B	1287	FPrintScan	PR00105	C5METTRFRASE	808	824	5.900001049950954E-10	T	25-Feb-2014	IPR001525	C-5 cytosine methyltransferase	Molecular Function: DNA binding (GO:0003677), Biological Process: DNA methylation (GO:0006306), Molecular Function: methyltransferase activity (GO:0008168)
B2AKW2_PODAN	AA6275132912EC1B	1287	FPrintScan	PR00105	C5METTRFRASE	926	940	5.900001049950954E-10	T	25-Feb-2014	IPR001525	C-5 cytosine methyltransferase	Molecular Function: DNA binding (GO:0003677), Biological Process: DNA methylation (GO:0006306), Molecular Function: methyltransferase activity (GO:0008168)
B2AKW2_PODAN	AA6275132912EC1B	1287	FPrintScan	PR00105	C5METTRFRASE	975	988	5.900001049950954E-10	T	25-Feb-2014	IPR001525	C-5 cytosine methyltransferase	Molecular Function: DNA binding (GO:0003677), Biological Process: DNA methylation (GO:0006306), Molecular Function: methyltransferase activity (GO:0008168)
B2AKW2_PODAN	AA6275132912EC1B	1287	PatternScan	PS00094	C5_MTASE_1	885	897	0.0	T	25-Feb-2014	IPR018117	DNA methylase, C-5 cytosine-specific, active site	Molecular Function: DNA binding (GO:0003677), Biological Process: DNA methylation (GO:0006306)
B2AKW2_PODAN	AA6275132912EC1B	1287	superfamily	SSF53335	SSF53335	805	1206	3.2999907750332276E-54	T	25-Feb-2014	NULL	NULL
B2AKW2_PODAN	AA6275132912EC1B	1287	HMMPanther	PTHR10629	PTHR10629	573	1243	9.099924325417389E-81	T	25-Feb-2014	IPR001525	C-5 cytosine methyltransferase	Molecular Function: DNA binding (GO:0003677), Biological Process: DNA methylation (GO:0006306), Molecular Function: methyltransferase activity (GO:0008168)
B2AKW2_PODAN	AA6275132912EC1B	1287	ProfileScan	PS51038	BAH	526	656	0.0	T	25-Feb-2014	IPR001025	Bromo adjacent homology (BAH) domain	Molecular Function: DNA binding (GO:0003677)
B2AKW2_PODAN	AA6275132912EC1B	1287	ProfileScan	PS51038	BAH	669	787	0.0	T	25-Feb-2014	IPR001025	Bromo adjacent homology (BAH) domain	Molecular Function: DNA binding (GO:0003677)
B2AKW2_PODAN	AA6275132912EC1B	1287	Gene3D	G3DSA:3.40.50.150	G3DSA:3.40.50.150	804	1047	7.900000000173875E-37	T	25-Feb-2014	NULL	NULL
B2AKW2_PODAN	AA6275132912EC1B	1287	HMMPanther	PTHR10629:SF10	PTHR10629:SF10	573	1243	9.099924325417389E-81	T	25-Feb-2014	NULL	NULL
B2AKW2_PODAN	AA6275132912EC1B	1287	HMMPfam	PF00145	DNA_methylase	808	1201	1.6000000000000008E-28	T	25-Feb-2014	IPR001525	C-5 cytosine methyltransferase	Molecular Function: DNA binding (GO:0003677), Biological Process: DNA methylation (GO:0006306), Molecular Function: methyltransferase activity (GO:0008168)
G0S161_9PEZI	9BBF77E8C62AFAEA	688	FPrintScan	PR00105	C5METTRFRASE	321	337	2.0999980669153364E-10	T	28-Feb-2014	IPR001525	C-5 cytosine methyltransferase	Molecular Function: DNA binding (GO:0003677), Biological Process: DNA methylation (GO:0006306), Molecular Function: methyltransferase activity (GO:0008168)
G0S161_9PEZI	9BBF77E8C62AFAEA	688	FPrintScan	PR00105	C5METTRFRASE	426	440	2.0999980669153364E-10	T	28-Feb-2014	IPR001525	C-5 cytosine methyltransferase	Molecular Function: DNA binding (GO:0003677), Biological Process: DNA methylation (GO:0006306), Molecular Function: methyltransferase activity (GO:0008168)
G0S161_9PEZI	9BBF77E8C62AFAEA	688	FPrintScan	PR00105	C5METTRFRASE	472	485	2.0999980669153364E-10	T	28-Feb-2014	IPR001525	C-5 cytosine methyltransferase	Molecular Function: DNA binding (GO:0003677), Biological Process: DNA methylation (GO:0006306), Molecular Function: methyltransferase activity (GO:0008168)
G0S161_9PEZI	9BBF77E8C62AFAEA	688	superfamily	SSF53335	SSF53335	320	614	2.500009099161829E-58	T	28-Feb-2014	NULL	NULL
G0S161_9PEZI	9BBF77E8C62AFAEA	688	HMMPanther	PTHR10629	PTHR10629	312	500	2.3000044072653396E-35	T	28-Feb-2014	IPR001525	C-5 cytosine methyltransferase	Molecular Function: DNA binding (GO:0003677), Biological Process: DNA methylation (GO:0006306), Molecular Function: methyltransferase activity (GO:0008168)
G0S161_9PEZI	9BBF77E8C62AFAEA	688	Gene3D	G3DSA:3.40.50.150	G3DSA:3.40.50.150	317	524	7.399999999472193E-44	T	28-Feb-2014	NULL	NULL
G0S161_9PEZI	9BBF77E8C62AFAEA	688	HMMPfam	PF00145	DNA_methylase	322	489	2.9000000000000062E-30	T	28-Feb-2014	IPR001525	C-5 cytosine methyltransferase	Molecular Function: DNA binding (GO:0003677), Biological Process: DNA methylation (GO:0006306), Molecular Function: methyltransferase activity (GO:0008168)
G0S161_9PEZI	9BBF77E8C62AFAEA	688	HMMPfam	PF00145	DNA_methylase	527	610	9.900000000000002E-5	T	28-Feb-2014	IPR001525	C-5 cytosine methyltransferase	Molecular Function: DNA binding (GO:0003677), Biological Process: DNA methylation (GO:0006306), Molecular Function: methyltransferase activity (GO:0008168)
E3Q6U7_COLGM	6A2E740303997E2B	750	FPrintScan	PR00105	C5METTRFRASE	319	335	5.299996575501887E-10	T	28-Feb-2014	IPR001525	C-5 cytosine methyltransferase	Molecular Function: DNA binding (GO:0003677), Biological Process: DNA methylation (GO:0006306), Molecular Function: methyltransferase activity (GO:0008168)
E3Q6U7_COLGM	6A2E740303997E2B	750	FPrintScan	PR00105	C5METTRFRASE	424	438	5.299996575501887E-10	T	28-Feb-2014	IPR001525	C-5 cytosine methyltransferase	Molecular Function: DNA binding (GO:0003677), Biological Process: DNA methylation (GO:0006306), Molecular Function: methyltransferase activity (GO:0008168)
E3Q6U7_COLGM	6A2E740303997E2B	750	FPrintScan	PR00105	C5METTRFRASE	470	483	5.299996575501887E-10	T	28-Feb-2014	IPR001525	C-5 cytosine methyltransferase	Molecular Function: DNA binding (GO:0003677), Biological Process: DNA methylation (GO:0006306), Molecular Function: methyltransferase activity (GO:0008168)
E3Q6U7_COLGM	6A2E740303997E2B	750	superfamily	SSF53335	SSF53335	316	615	1.9999963603452083E-61	T	28-Feb-2014	NULL	NULL
E3Q6U7_COLGM	6A2E740303997E2B	750	HMMPanther	PTHR10629	PTHR10629	315	651	4.799987227981146E-37	T	28-Feb-2014	IPR001525	C-5 cytosine methyltransferase	Molecular Function: DNA binding (GO:0003677), Biological Process: DNA methylation (GO:0006306), Molecular Function: methyltransferase activity (GO:0008168)
E3Q6U7_COLGM	6A2E740303997E2B	750	Gene3D	G3DSA:3.40.50.150	G3DSA:3.40.50.150	313	531	1.1000000001058094E-46	T	28-Feb-2014	NULL	NULL
E3Q6U7_COLGM	6A2E740303997E2B	750	HMMPanther	PTHR10629:SF10	PTHR10629:SF10	315	651	4.799987227981146E-37	T	28-Feb-2014	NULL	NULL
E3Q6U7_COLGM	6A2E740303997E2B	750	HMMPfam	PF00145	DNA_methylase	319	490	2.1000000000000037E-28	T	28-Feb-2014	IPR001525	C-5 cytosine methyltransferase	Molecular Function: DNA binding (GO:0003677), Biological Process: DNA methylation (GO:0006306), Molecular Function: methyltransferase activity (GO:0008168)
E3Q6U7_COLGM	6A2E740303997E2B	750	HMMPfam	PF00145	DNA_methylase	544	614	2.6E-8	T	28-Feb-2014	IPR001525	C-5 cytosine methyltransferase	Molecular Function: DNA binding (GO:0003677), Biological Process: DNA methylation (GO:0006306), Molecular Function: methyltransferase activity (GO:0008168)
C9SBC3_VERA1	2DAA16E5212244A9	909	FPrintScan	PR00105	C5METTRFRASE	320	336	2.2999993566538004E-9	T	28-Feb-2014	IPR001525	C-5 cytosine methyltransferase	Molecular Function: DNA binding (GO:0003677), Biological Process: DNA methylation (GO:0006306), Molecular Function: methyltransferase activity (GO:0008168)
C9SBC3_VERA1	2DAA16E5212244A9	909	FPrintScan	PR00105	C5METTRFRASE	425	439	2.2999993566538004E-9	T	28-Feb-2014	IPR001525	C-5 cytosine methyltransferase	Molecular Function: DNA binding (GO:0003677), Biological Process: DNA methylation (GO:0006306), Molecular Function: methyltransferase activity (GO:0008168)
C9SBC3_VERA1	2DAA16E5212244A9	909	FPrintScan	PR00105	C5METTRFRASE	471	484	2.2999993566538004E-9	T	28-Feb-2014	IPR001525	C-5 cytosine methyltransferase	Molecular Function: DNA binding (GO:0003677), Biological Process: DNA methylation (GO:0006306), Molecular Function: methyltransferase activity (GO:0008168)
C9SBC3_VERA1	2DAA16E5212244A9	909	superfamily	SSF53335	SSF53335	317	612	2.39999798157265E-57	T	28-Feb-2014	NULL	NULL
C9SBC3_VERA1	2DAA16E5212244A9	909	HMMPanther	PTHR10629	PTHR10629	318	645	5.099987625241664E-33	T	28-Feb-2014	IPR001525	C-5 cytosine methyltransferase	Molecular Function: DNA binding (GO:0003677), Biological Process: DNA methylation (GO:0006306), Molecular Function: methyltransferase activity (GO:0008168)
C9SBC3_VERA1	2DAA16E5212244A9	909	Gene3D	G3DSA:3.40.50.150	G3DSA:3.40.50.150	314	527	3.799999999852914E-43	T	28-Feb-2014	NULL	NULL
C9SBC3_VERA1	2DAA16E5212244A9	909	HMMPfam	PF00145	DNA_methylase	320	486	1.6999999999999924E-25	T	28-Feb-2014	IPR001525	C-5 cytosine methyltransferase	Molecular Function: DNA binding (GO:0003677), Biological Process: DNA methylation (GO:0006306), Molecular Function: methyltransferase activity (GO:0008168)
C9SBC3_VERA1	2DAA16E5212244A9	909	HMMPfam	PF00145	DNA_methylase	550	612	4.400000000000006E-6	T	28-Feb-2014	IPR001525	C-5 cytosine methyltransferase	Molecular Function
Q2KFY7_MAGO7	2DB52B70AFED3E6D	749	superfamily	SSF53335	S-adenosyl-L-methionine-dependent methyltransferases	323	613	5.1e-62	T	23-Apr-2013	NULL	NULL
Q2KFY7_MAGO7	2DB52B70AFED3E6D	749	Gene3D	G3DSA:3.40.50.150	no description	319	529	5.1e-47	T	23-Apr-2013	NULL	NULL
Q2KFY7_MAGO7	2DB52B70AFED3E6D	749	Gene3D	G3DSA:3.90.120.10	no description	562	598	0.00018	T	23-Apr-2013	NULL	NULL
Q2KFY7_MAGO7	2DB52B70AFED3E6D	749	HMMPfam	PF00145	DNA_methylase	327	492	9e-31	T	23-Apr-2013	IPR001525	C-5 cytosine methyltransferase	Molecular Function: DNA binding (GO:0003677), Biological Process: DNA methylation (GO:0006306), Molecular Function: methyltransferase activity (GO:0008168)
Q2KFY7_MAGO7	2DB52B70AFED3E6D	749	HMMPfam	PF00145	DNA_methylase	556	611	3.2e-07	T	23-Apr-2013	IPR001525	C-5 cytosine methyltransferase	Molecular Function: DNA binding (GO:0003677), Biological Process: DNA methylation (GO:0006306), Molecular Function: methyltransferase activity (GO:0008168)
Q2KFY7_MAGO7	2DB52B70AFED3E6D	749	HMMPanther	PTHR10629	CYTOSINE-SPECIFIC METHYLTRANSFERASE	329	503	4.3e-31	T	23-Apr-2013	IPR001525	C-5 cytosine methyltransferase	Molecular Function: DNA binding (GO:0003677), Biological Process: DNA methylation (GO:0006306), Molecular Function: methyltransferase activity (GO:0008168)
Q2KFY7_MAGO7	2DB52B70AFED3E6D	749	FPrintScan	PR00105	C5METTRFRASE	326	342	7.5e-08	T	23-Apr-2013	IPR001525	C-5 cytosine methyltransferase	Molecular Function: DNA binding (GO:0003677), Biological Process: DNA methylation (GO:0006306), Molecular Function: methyltransferase activity (GO:0008168)
Q2KFY7_MAGO7	2DB52B70AFED3E6D	749	FPrintScan	PR00105	C5METTRFRASE	429	443	7.5e-08	T	23-Apr-2013	IPR001525	C-5 cytosine methyltransferase	Molecular Function: DNA binding (GO:0003677), Biological Process: DNA methylation (GO:0006306), Molecular Function: methyltransferase activity (GO:0008168)
Q2KFY7_MAGO7	2DB52B70AFED3E6D	749	FPrintScan	PR00105	C5METTRFRASE	475	488	7.5e-08	T	23-Apr-2013	IPR001525	C-5 cytosine methyltransferase	Molecular Function: DNA binding (GO:0003677), Biological Process: DNA methylation (GO:0006306), Molecular Function: methyltransferase activity (GO:0008168): DNA binding (GO:0003677), Biological Process: DNA methylation (GO:0006306), Molecular Function: methyltransferase activity (GO:0008168)
G4NDQ4_MAGO7	7A06A5FC1B8EA460	1294	FPrintScan	PR00105	C5METTRFRASE	737	753	1.2000011745813376E-10	T	25-Feb-2014	IPR001525	C-5 cytosine methyltransferase	Molecular Function: DNA binding (GO:0003677), Biological Process: DNA methylation (GO:0006306), Molecular Function: methyltransferase activity (GO:0008168)
G4NDQ4_MAGO7	7A06A5FC1B8EA460	1294	FPrintScan	PR00105	C5METTRFRASE	873	887	1.2000011745813376E-10	T	25-Feb-2014	IPR001525	C-5 cytosine methyltransferase	Molecular Function: DNA binding (GO:0003677), Biological Process: DNA methylation (GO:0006306), Molecular Function: methyltransferase activity (GO:0008168)
G4NDQ4_MAGO7	7A06A5FC1B8EA460	1294	FPrintScan	PR00105	C5METTRFRASE	922	935	1.2000011745813376E-10	T	25-Feb-2014	IPR001525	C-5 cytosine methyltransferase	Molecular Function: DNA binding (GO:0003677), Biological Process: DNA methylation (GO:0006306), Molecular Function: methyltransferase activity (GO:0008168)
G4NDQ4_MAGO7	7A06A5FC1B8EA460	1294	PatternScan	PS00094	C5_MTASE_1	832	844	0.0	T	25-Feb-2014	IPR018117	DNA methylase, C-5 cytosine-specific, active site	Molecular Function: DNA binding (GO:0003677), Biological Process: DNA methylation (GO:0006306)
G4NDQ4_MAGO7	7A06A5FC1B8EA460	1294	superfamily	SSF53335	SSF53335	734	1153	7.0999832511256005E-62	T	25-Feb-2014	NULL	NULL
G4NDQ4_MAGO7	7A06A5FC1B8EA460	1294	HMMPanther	PTHR10629	PTHR10629	732	1186	4.899967237963994E-85	T	25-Feb-2014	IPR001525	C-5 cytosine methyltransferase	Molecular Function: DNA binding (GO:0003677), Biological Process: DNA methylation (GO:0006306), Molecular Function: methyltransferase activity (GO:0008168)
G4NDQ4_MAGO7	7A06A5FC1B8EA460	1294	ProfileScan	PS51038	BAH	461	587	0.0	T	25-Feb-2014	IPR001025	Bromo adjacent homology (BAH) domain	Molecular Function: DNA binding (GO:0003677)
G4NDQ4_MAGO7	7A06A5FC1B8EA460	1294	ProfileScan	PS51038	BAH	600	712	0.0	T	25-Feb-2014	IPR001025	Bromo adjacent homology (BAH) domain	Molecular Function: DNA binding (GO:0003677)
G4NDQ4_MAGO7	7A06A5FC1B8EA460	1294	Gene3D	G3DSA:3.40.50.150	G3DSA:3.40.50.150	730	997	1.6000000001623792E-41	T	25-Feb-2014	NULL	NULL
G4NDQ4_MAGO7	7A06A5FC1B8EA460	1294	HMMPanther	PTHR10629:SF10	PTHR10629:SF10	732	1186	4.899967237963994E-85	T	25-Feb-2014	NULL	NULL
G4NDQ4_MAGO7	7A06A5FC1B8EA460	1294	HMMPfam	PF00145	DNA_methylase	737	1143	1.4000000000000064E-34	T	25-Feb-2014	IPR001525	C-5 cytosine methyltransferase	Molecular Function: DNA binding (GO:0003677), Biological Process: DNA methylation (GO:0006306), Molecular Function: methyltransferase activity (GO:0008168)
E9DT40_METAQ	567826A3B3B7913F	660	FPrintScan	PR00105	C5METTRFRASE	298	314	1.7e-07	T	28-Feb-2014	IPR001525	C-5 cytosine methyltransferase	Molecular Function: DNA binding (GO:0003677), Biological Process: DNA methylation (GO:0006306), Molecular Function: methyltransferase activity (GO:0008168)
E9DT40_METAQ	567826A3B3B7913F	660	FPrintScan	PR00105	C5METTRFRASE	403	417	1.7e-07	T	28-Feb-2014	IPR001525	C-5 cytosine methyltransferase	Molecular Function: DNA binding (GO:0003677), Biological Process: DNA methylation (GO:0006306), Molecular Function: methyltransferase activity (GO:0008168)
E9DT40_METAQ	567826A3B3B7913F	660	FPrintScan	PR00105	C5METTRFRASE	449	462	1.7e-07	T	28-Feb-2014	IPR001525	C-5 cytosine methyltransferase	Molecular Function: DNA binding (GO:0003677), Biological Process: DNA methylation (GO:0006306), Molecular Function: methyltransferase activity (GO:0008168)
E9DT40_METAQ	567826A3B3B7913F	660	superfamily	SSF53335	S-adenosyl-L-methionine-dependent methyltransferases	295	590	9.9e-57	T	28-Feb-2014	NULL	NULL
E9DT40_METAQ	567826A3B3B7913F	660	HMMPanther	PTHR10629	CYTOSINE-SPECIFIC METHYLTRANSFERASE	296	627	7.3e-31	T	28-Feb-2014	IPR001525	C-5 cytosine methyltransferase	Molecular Function: DNA binding (GO:0003677), Biological Process: DNA methylation (GO:0006306), Molecular Function: methyltransferase activity (GO:0008168)
E9DT40_METAQ	567826A3B3B7913F	660	Gene3D	G3DSA:3.40.50.150	no description	292	502	1.2e-40	T	28-Feb-2014	NULL	NULL
E9DT40_METAQ	567826A3B3B7913F	660	HMMPfam	PF00145	DNA_methylase	297	497	5.2e-26	T	28-Feb-2014	IPR001525	C-5 cytosine methyltransferase	Molecular Function: DNA binding (GO:0003677), Biological Process: DNA methylation (GO:0006306), Molecular Function: methyltransferase activity (GO:0008168)
E9DT40_METAQ	567826A3B3B7913F	660	HMMPfam	PF00145	DNA_methylase	535	589	8.5e-07	T	28-Feb-2014	IPR001525	C-5 cytosine methyltransferase	Molecular Function: DNA binding (GO:0003677), Biological Process: DNA methylation (GO:0006306), Molecular Function: methyltransferase activity (GO:0008168)
E9DV68_METAQ	4199A531859370CE	950	FPrintScan	PR00105	C5METTRFRASE	478	494	2.199999009807084E-7	T	28-Feb-2014	IPR001525	C-5 cytosine methyltransferase	Molecular Function: DNA binding (GO:0003677), Biological Process: DNA methylation (GO:0006306), Molecular Function: methyltransferase activity (GO:0008168)
E9DV68_METAQ	4199A531859370CE	950	FPrintScan	PR00105	C5METTRFRASE	596	610	2.199999009807084E-7	T	28-Feb-2014	IPR001525	C-5 cytosine methyltransferase	Molecular Function: DNA binding (GO:0003677), Biological Process: DNA methylation (GO:0006306), Molecular Function: methyltransferase activity (GO:0008168)
E9DV68_METAQ	4199A531859370CE	950	FPrintScan	PR00105	C5METTRFRASE	645	658	2.199999009807084E-7	T	28-Feb-2014	IPR001525	C-5 cytosine methyltransferase	Molecular Function: DNA binding (GO:0003677), Biological Process: DNA methylation (GO:0006306), Molecular Function: methyltransferase activity (GO:0008168)
E9DV68_METAQ	4199A531859370CE	950	PatternScan	PS00094	C5_MTASE_1	555	567	0.0	T	28-Feb-2014	IPR018117	DNA methylase, C-5 cytosine-specific, active site	Molecular Function: DNA binding (GO:0003677), Biological Process: DNA methylation (GO:0006306)
E9DV68_METAQ	4199A531859370CE	950	HMMPanther	PTHR10629	PTHR10629	477	914	1.3999927719514786E-81	T	28-Feb-2014	IPR001525	C-5 cytosine methyltransferase	Molecular Function: DNA binding (GO:0003677), Biological Process: DNA methylation (GO:0006306), Molecular Function: methyltransferase activity (GO:0008168)
E9DV68_METAQ	4199A531859370CE	950	Gene3D	G3DSA:3.40.50.150	G3DSA:3.40.50.150	475	726	1.7000000000850445E-41	T	28-Feb-2014	NULL	NULL
E9DV68_METAQ	4199A531859370CE	950	HMMPfam	PF00145	DNA_methylase	478	872	1.8000000000000163E-39	T	28-Feb-2014	IPR001525	C-5 cytosine methyltransferase	Molecular Function: DNA binding (GO:0003677), Biological Process: DNA methylation (GO:0006306), Molecular Function: methyltransferase activity (GO:0008168)
E9DV68_METAQ	4199A531859370CE	950	superfamily	SSF53335	SSF53335	477	876	1.0E-59	T	28-Feb-2014	NULL	NULL
E9DV68_METAQ	4199A531859370CE	950	HMMTigr	TIGR00675	dcm	480	868	1.0E-29	T	28-Feb-2014	IPR001525	C-5 cytosine methyltransferase	Molecular Function: DNA binding (GO:0003677), Biological Process: DNA methylation (GO:0006306), Molecular Function: methyltransferase activity (GO:0008168)
E9DV68_METAQ	4199A531859370CE	950	HMMPanther	PTHR10629:SF10	PTHR10629:SF10	477	914	1.3999927719514786E-81	T	28-Feb-2014	NULL	NULL
F9G5T2_FUSOX	BC6AF0A165929556	626	superfamily	SSF53335	SSF53335	266	561	5.500017542664693E-62	T	23-Apr-2013	NULL	NULL
F9G5T2_FUSOX	BC6AF0A165929556	626	HMMPanther	PTHR10629	PTHR10629	277	599	1.2000011745813376E-26	T	23-Apr-2013	IPR001525	C-5 cytosine methyltransferase	Molecular Function: DNA binding (GO:0003677), Biological Process: DNA methylation (GO:0006306), Molecular Function: methyltransferase activity (GO:0008168)
F9G5T2_FUSOX	BC6AF0A165929556	626	Gene3D	G3DSA:3.90.120.10	G3DSA:3.90.120.10	507	546	7.19999999997897E-6	T	23-Apr-2013	NULL	NULL
F9G5T2_FUSOX	BC6AF0A165929556	626	Gene3D	G3DSA:3.40.50.150	G3DSA:3.40.50.150	264	480	1.1999999998684077E-39	T	23-Apr-2013	NULL	NULL
F9G5T2_FUSOX	BC6AF0A165929556	626	PatternScan	PS00095	C5_MTASE_2	541	559	0.0	T	23-Apr-2013	IPR018117	DNA methylase, C-5 cytosine-specific, active site	Molecular Function: DNA binding (GO:0003677), Biological Process: DNA methylation (GO:0006306)
F9G5T2_FUSOX	BC6AF0A165929556	626	HMMPanther	PTHR10629:SF10	PTHR10629:SF10	277	599	1.2000011745813376E-26	T	23-Apr-2013	NULL	NULL
F9G5T2_FUSOX	BC6AF0A165929556	626	HMMPfam	PF00145	DNA_methylase	269	469	3.500000000000003E-25	T	23-Apr-2013	IPR001525	C-5 cytosine methyltransferase	Molecular Function: DNA binding (GO:0003677), Biological Process: DNA methylation (GO:0006306), Molecular Function: methyltransferase activity (GO:0008168)
F9G5T2_FUSOX	BC6AF0A165929556	626	HMMPfam	PF00145	DNA_methylase	506	559	2.4999999999999965E-10	T	23-Apr-2013	IPR001525	C-5 cytosine methyltransferase	Molecular Function: DNA binding (GO:0003677), Biological Process: DNA methylation (GO:0006306), Molecular Function: methyltransferase activity (GO:0008168)
C7YMQ5_NECH7	6F81CB33F7DA9E99	614	superfamily	SSF53335	SSF53335	249	541	6.29998179434732E-64	T	28-Feb-2014	NULL	NULL
C7YMQ5_NECH7	6F81CB33F7DA9E99	614	HMMPanther	PTHR10629	PTHR10629	249	583	2.9999875044570638E-34	T	28-Feb-2014	IPR001525	C-5 cytosine methyltransferase	Molecular Function: DNA binding (GO:0003677), Biological Process: DNA methylation (GO:0006306), Molecular Function: methyltransferase activity (GO:0008168)
C7YMQ5_NECH7	6F81CB33F7DA9E99	614	Gene3D	G3DSA:3.90.120.10	G3DSA:3.90.120.10	487	526	5.100000000024234E-5	T	28-Feb-2014	NULL	NULL
C7YMQ5_NECH7	6F81CB33F7DA9E99	614	Gene3D	G3DSA:3.40.50.150	G3DSA:3.40.50.150	245	463	2.700000000254975E-43	T	28-Feb-2014	NULL	NULL
C7YMQ5_NECH7	6F81CB33F7DA9E99	614	PatternScan	PS00095	C5_MTASE_2	521	539	0.0	T	28-Feb-2014	IPR018117	DNA methylase, C-5 cytosine-specific, active site	Molecular Function: DNA binding (GO:0003677), Biological Process: DNA methylation (GO:0006306)
C7YMQ5_NECH7	6F81CB33F7DA9E99	614	HMMPanther	PTHR10629:SF10	PTHR10629:SF10	249	583	2.9999875044570638E-34	T	28-Feb-2014	NULL	NULL
C7YMQ5_NECH7	6F81CB33F7DA9E99	614	HMMPfam	PF00145	DNA_methylase	253	421	1.2000000000000005E-27	T	28-Feb-2014	IPR001525	C-5 cytosine methyltransferase	Molecular Function: DNA binding (GO:0003677), Biological Process: DNA methylation (GO:0006306), Molecular Function: methyltransferase activity (GO:0008168)
C7YMQ5_NECH7	6F81CB33F7DA9E99	614	HMMPfam	PF00145	DNA_methylase	484	540	3.7E-10	T	28-Feb-2014	IPR001525	C-5 cytosine methyltransferase	Molecular Function: DNA binding (GO:0003677), Biological Process: DNA methylation (GO:0006306), Molecular Function: methyltransferase activity (GO:0008168)
C1H1B8_PARBA	32EB9CED231F44E8	653	FPrintScan	PR00105	C5METTRFRASE	328	344	1.1000002989614845E-6	T	28-Feb-2014	IPR001525	C-5 cytosine methyltransferase	Molecular Function: DNA binding (GO:0003677), Biological Process: DNA methylation (GO:0006306), Molecular Function: methyltransferase activity (GO:0008168)
C1H1B8_PARBA	32EB9CED231F44E8	653	FPrintScan	PR00105	C5METTRFRASE	432	446	1.1000002989614845E-6	T	28-Feb-2014	IPR001525	C-5 cytosine methyltransferase	Molecular Function: DNA binding (GO:0003677), Biological Process: DNA methylation (GO:0006306), Molecular Function: methyltransferase activity (GO:0008168)
C1H1B8_PARBA	32EB9CED231F44E8	653	FPrintScan	PR00105	C5METTRFRASE	477	490	1.1000002989614845E-6	T	28-Feb-2014	IPR001525	C-5 cytosine methyltransferase	Molecular Function: DNA binding (GO:0003677), Biological Process: DNA methylation (GO:0006306), Molecular Function: methyltransferase activity (GO:0008168)
C1H1B8_PARBA	32EB9CED231F44E8	653	superfamily	SSF53335	SSF53335	325	636	1.4999964819632303E-63	T	28-Feb-2014	NULL	NULL
C1H1B8_PARBA	32EB9CED231F44E8	653	HMMPanther	PTHR10629	PTHR10629	320	640	3.5999885290778286E-41	T	28-Feb-2014	IPR001525	C-5 cytosine methyltransferase	Molecular Function: DNA binding (GO:0003677), Biological Process: DNA methylation (GO:0006306), Molecular Function: methyltransferase activity (GO:0008168)
C1H1B8_PARBA	32EB9CED231F44E8	653	Gene3D	G3DSA:3.40.50.150	G3DSA:3.40.50.150	323	556	1.299999999979535E-41	T	28-Feb-2014	NULL	NULL
C1H1B8_PARBA	32EB9CED231F44E8	653	PatternScan	PS00095	C5_MTASE_2	616	634	0.0	T	28-Feb-2014	IPR018117	DNA methylase, C-5 cytosine-specific, active site	Molecular Function: DNA binding (GO:0003677), Biological Process: DNA methylation (GO:0006306)
C1H1B8_PARBA	32EB9CED231F44E8	653	HMMPanther	PTHR10629:SF10	PTHR10629:SF10	320	640	3.5999885290778286E-41	T	28-Feb-2014	NULL	NULL
C1H1B8_PARBA	32EB9CED231F44E8	653	HMMPfam	PF00145	DNA_methylase	331	634	4.100000000000042E-37	T	28-Feb-2014	IPR001525	C-5 cytosine methyltransferase	Molecular Function: DNA binding (GO:0003677), Biological Process: DNA methylation (GO:0006306), Molecular Function: methyltransferase activity (GO:0008168)
C1H2T7_PARBA	08C154A374AFDA7F	1371	FPrintScan	PR00105	C5METTRFRASE	796	812	2.4000006166713966E-8	T	28-Feb-2014	IPR001525	C-5 cytosine methyltransferase	Molecular Function: DNA binding (GO:0003677), Biological Process: DNA methylation (GO:0006306), Molecular Function: methyltransferase activity (GO:0008168)
C1H2T7_PARBA	08C154A374AFDA7F	1371	FPrintScan	PR00105	C5METTRFRASE	916	930	2.4000006166713966E-8	T	28-Feb-2014	IPR001525	C-5 cytosine methyltransferase	Molecular Function: DNA binding (GO:0003677), Biological Process: DNA methylation (GO:0006306), Molecular Function: methyltransferase activity (GO:0008168)
C1H2T7_PARBA	08C154A374AFDA7F	1371	FPrintScan	PR00105	C5METTRFRASE	963	976	2.4000006166713966E-8	T	28-Feb-2014	IPR001525	C-5 cytosine methyltransferase	Molecular Function: DNA binding (GO:0003677), Biological Process: DNA methylation (GO:0006306), Molecular Function: methyltransferase activity (GO:0008168)
C1H2T7_PARBA	08C154A374AFDA7F	1371	PatternScan	PS00094	C5_MTASE_1	875	887	0.0	T	28-Feb-2014	IPR018117	DNA methylase, C-5 cytosine-specific, active site	Molecular Function: DNA binding (GO:0003677), Biological Process: DNA methylation (GO:0006306)
C1H2T7_PARBA	08C154A374AFDA7F	1371	superfamily	SSF53335	SSF53335	793	1181	5.099987625241664E-56	T	28-Feb-2014	NULL	NULL
C1H2T7_PARBA	08C154A374AFDA7F	1371	HMMPanther	PTHR10629	PTHR10629	793	1219	3.6000201503101095E-72	T	28-Feb-2014	IPR001525	C-5 cytosine methyltransferase	Molecular Function: DNA binding (GO:0003677), Biological Process: DNA methylation (GO:0006306), Molecular Function: methyltransferase activity (GO:0008168)
C1H2T7_PARBA	08C154A374AFDA7F	1371	ProfileScan	PS51038	BAH	516	636	0.0	T	28-Feb-2014	IPR001025	Bromo adjacent homology (BAH) domain	Molecular Function: DNA binding (GO:0003677)
C1H2T7_PARBA	08C154A374AFDA7F	1371	ProfileScan	PS51038	BAH	651	775	0.0	T	28-Feb-2014	IPR001025	Bromo adjacent homology (BAH) domain	Molecular Function: DNA binding (GO:0003677)
C1H2T7_PARBA	08C154A374AFDA7F	1371	Gene3D	G3DSA:3.40.50.150	G3DSA:3.40.50.150	793	1008	6.999999999770207E-38	T	28-Feb-2014	NULL	NULL
C1H2T7_PARBA	08C154A374AFDA7F	1371	HMMPanther	PTHR10629:SF10	PTHR10629:SF10	793	1219	3.6000201503101095E-72	T	28-Feb-2014	NULL	NULL
C1H2T7_PARBA	08C154A374AFDA7F	1371	HMMPfam	PF00145	DNA_methylase	796	1175	2.1999999999999686E-33	T	28-Feb-2014	IPR001525	C-5 cytosine methyltransferase	Molecular Function: DNA binding (GO:0003677), Biological Process: DNA methylation (GO:0006306), Molecular Function: methyltransferase activity (GO:0008168)
C5JRX9_AJEDS	0D45B772D860045C	661	FPrintScan	PR00105	C5METTRFRASE	325	341	1.499999775833517E-6	T	28-Feb-2014	IPR001525	C-5 cytosine methyltransferase	Molecular Function: DNA binding (GO:0003677), Biological Process: DNA methylation (GO:0006306), Molecular Function: methyltransferase activity (GO:0008168)
C5JRX9_AJEDS	0D45B772D860045C	661	FPrintScan	PR00105	C5METTRFRASE	429	443	1.499999775833517E-6	T	28-Feb-2014	IPR001525	C-5 cytosine methyltransferase	Molecular Function: DNA binding (GO:0003677), Biological Process: DNA methylation (GO:0006306), Molecular Function: methyltransferase activity (GO:0008168)
C5JRX9_AJEDS	0D45B772D860045C	661	FPrintScan	PR00105	C5METTRFRASE	474	487	1.499999775833517E-6	T	28-Feb-2014	IPR001525	C-5 cytosine methyltransferase	Molecular Function: DNA binding (GO:0003677), Biological Process: DNA methylation (GO:0006306), Molecular Function: methyltransferase activity (GO:0008168)
C5JRX9_AJEDS	0D45B772D860045C	661	superfamily	SSF53335	SSF53335	322	621	9.900018047983947E-64	T	28-Feb-2014	NULL	NULL
C5JRX9_AJEDS	0D45B772D860045C	661	HMMPanther	PTHR10629	PTHR10629	322	625	8.100007343232598E-45	T	28-Feb-2014	IPR001525	C-5 cytosine methyltransferase	Molecular Function: DNA binding (GO:0003677), Biological Process: DNA methylation (GO:0006306), Molecular Function: methyltransferase activity (GO:0008168)
C5JRX9_AJEDS	0D45B772D860045C	661	Gene3D	G3DSA:3.40.50.150	G3DSA:3.40.50.150	321	539	1.9000000002063692E-42	T	28-Feb-2014	NULL	NULL
C5JRX9_AJEDS	0D45B772D860045C	661	PatternScan	PS00095	C5_MTASE_2	601	619	0.0	T	28-Feb-2014	IPR018117	DNA methylase, C-5 cytosine-specific, active site	Molecular Function: DNA binding (GO:0003677), Biological Process: DNA methylation (GO:0006306)
C5JRX9_AJEDS	0D45B772D860045C	661	HMMPanther	PTHR10629:SF10	PTHR10629:SF10	322	625	8.100007343232598E-45	T	28-Feb-2014	NULL	NULL
C5JRX9_AJEDS	0D45B772D860045C	661	HMMPfam	PF00145	DNA_methylase	325	508	5.20000000000001E-28	T	28-Feb-2014	IPR001525	C-5 cytosine methyltransferase	Molecular Function: DNA binding (GO:0003677), Biological Process: DNA methylation (GO:0006306), Molecular Function: methyltransferase activity (GO:0008168)
C5JRX9_AJEDS	0D45B772D860045C	661	HMMPfam	PF00145	DNA_methylase	558	619	2.899999999999999E-7	T	28-Feb-2014	IPR001525	C-5 cytosine methyltransferase	Molecular Function: DNA binding (GO:0003677), Biological Process: DNA methylation (GO:0006306), Molecular Function: methyltransferase activity (GO:0008168)
C5JDC8_AJEDS	1C3BF352796EFE15	1233	ProfileScan	PS51038	BAH	378	498	10.702	T	28-Feb-2014	IPR001025	Bromo adjacent homology (BAH) domain	Molecular Function: DNA binding (GO:0003677)
C5JDC8_AJEDS	1C3BF352796EFE15	1233	HMMPanther	PTHR10629:SF10	DNA (CYTOSINE-5)-METHYLTRANSFERASE 1 (DNMT1)	655	1080	5.2e-70	T	28-Feb-2014	NULL	NULL
C5JDC8_AJEDS	1C3BF352796EFE15	1233	HMMPanther	PTHR10629	CYTOSINE-SPECIFIC METHYLTRANSFERASE	655	1080	5.2e-70	T	28-Feb-2014	IPR001525	C-5 cytosine methyltransferase	Molecular Function: DNA binding (GO:0003677), Biological Process: DNA methylation (GO:0006306), Molecular Function: methyltransferase activity (GO:0008168)
C5JDC8_AJEDS	1C3BF352796EFE15	1233	superfamily	SSF53335	S-adenosyl-L-methionine-dependent methyltransferases	656	1042	2.6e-61	T	28-Feb-2014	NULL	NULL
C5JDC8_AJEDS	1C3BF352796EFE15	1233	FPrintScan	PR00105	C5METTRFRASE	659	675	4.7e-09	T	28-Feb-2014	IPR001525	C-5 cytosine methyltransferase	Molecular Function: DNA binding (GO:0003677), Biological Process: DNA methylation (GO:0006306), Molecular Function: methyltransferase activity (GO:0008168)
C5JDC8_AJEDS	1C3BF352796EFE15	1233	FPrintScan	PR00105	C5METTRFRASE	779	793	4.7e-09	T	28-Feb-2014	IPR001525	C-5 cytosine methyltransferase	Molecular Function: DNA binding (GO:0003677), Biological Process: DNA methylation (GO:0006306), Molecular Function: methyltransferase activity (GO:0008168)
C5JDC8_AJEDS	1C3BF352796EFE15	1233	FPrintScan	PR00105	C5METTRFRASE	826	839	4.7e-09	T	28-Feb-2014	IPR001525	C-5 cytosine methyltransferase	Molecular Function: DNA binding (GO:0003677), Biological Process: DNA methylation (GO:0006306), Molecular Function: methyltransferase activity (GO:0008168)
C5JDC8_AJEDS	1C3BF352796EFE15	1233	HMMPfam	PF00145	DNA_methylase	659	1036	9.6e-34	T	28-Feb-2014	IPR001525	C-5 cytosine methyltransferase	Molecular Function: DNA binding (GO:0003677), Biological Process: DNA methylation (GO:0006306), Molecular Function: methyltransferase activity (GO:0008168)
C5JDC8_AJEDS	1C3BF352796EFE15	1233	Gene3D	G3DSA:3.40.50.150	no description	654	870	3.6e-41	T	28-Feb-2014	NULL	NULL
C5JDC8_AJEDS	1C3BF352796EFE15	1233	PatternScan	PS00094	C5_MTASE_1	738	750	NA	T	28-Feb-2014	IPR018117	DNA methylase, C-5 cytosine-specific, active site	Molecular Function: DNA binding (GO:0003677), Biological Process: DNA methylation (GO:0006306)
E3S1K2_PYRTT	1DD55663C47B023C	762	superfamily	SSF53335	SSF53335	310	610	6.29998179434732E-59	T	23-Apr-2013	NULL	NULL
E3S1K2_PYRTT	1DD55663C47B023C	762	HMMPanther	PTHR10629	PTHR10629	316	644	8.699974403220622E-33	T	23-Apr-2013	IPR001525	C-5 cytosine methyltransferase	Molecular Function: DNA binding (GO:0003677), Biological Process: DNA methylation (GO:0006306), Molecular Function: methyltransferase activity (GO:0008168)
E3S1K2_PYRTT	1DD55663C47B023C	762	Gene3D	G3DSA:3.90.120.10	G3DSA:3.90.120.10	481	598	1.9000000002063693E-15	T	23-Apr-2013	NULL	NULL
E3S1K2_PYRTT	1DD55663C47B023C	762	Gene3D	G3DSA:3.40.50.150	G3DSA:3.40.50.150	314	480	1.0E-32	T	23-Apr-2013	NULL	NULL
E3S1K2_PYRTT	1DD55663C47B023C	762	HMMPfam	PF00145	DNA_methylase	314	522	2.700000000000004E-24	T	23-Apr-2013	IPR001525	C-5 cytosine methyltransferase	Molecular Function: DNA binding (GO:0003677), Biological Process: DNA methylation (GO:0006306), Molecular Function: methyltransferase activity (GO:0008168)
E3S1K2_PYRTT	1DD55663C47B023C	762	HMMPfam	PF00145	DNA_methylase	554	609	3.500000000000003E-8	T	23-Apr-2013	IPR001525	C-5 cytosine methyltransferase	Molecular Function: DNA binding (GO:0003677), Biological Process: DNA methylation (GO:0006306), Molecular Function: methyltransferase activity (GO:0008168)
E3RWK9_PYRTT	C3393124B8BB6053	1252	PatternScan	PS00094	C5_MTASE_1	732	744	0.0	T	25-Feb-2014	IPR018117	DNA methylase, C-5 cytosine-specific, active site	Molecular Function: DNA binding (GO:0003677), Biological Process: DNA methylation (GO:0006306)
E3RWK9_PYRTT	C3393124B8BB6053	1252	superfamily	SSF53335	SSF53335	654	1043	5.300019852250354E-48	T	25-Feb-2014	NULL	NULL
E3RWK9_PYRTT	C3393124B8BB6053	1252	HMMPanther	PTHR10629	PTHR10629	654	1078	4.1000139969931485E-55	T	25-Feb-2014	IPR001525	C-5 cytosine methyltransferase	Molecular Function: DNA binding (GO:0003677), Biological Process: DNA methylation (GO:0006306), Molecular Function: methyltransferase activity (GO:0008168)
E3RWK9_PYRTT	C3393124B8BB6053	1252	ProfileScan	PS51038	BAH	370	491	0.0	T	25-Feb-2014	IPR001025	Bromo adjacent homology (BAH) domain	Molecular Function: DNA binding (GO:0003677)
E3RWK9_PYRTT	C3393124B8BB6053	1252	Gene3D	G3DSA:3.40.50.150	G3DSA:3.40.50.150	654	864	4.3000000002021164E-33	T	25-Feb-2014	NULL	NULL
E3RWK9_PYRTT	C3393124B8BB6053	1252	HMMPanther	PTHR10629:SF10	PTHR10629:SF10	654	1078	4.1000139969931485E-55	T	25-Feb-2014	NULL	NULL
E3RWK9_PYRTT	C3393124B8BB6053	1252	HMMPfam	PF00145	DNA_methylase	655	1039	1.3000000000000006E-26	T	25-Feb-2014	IPR001525	C-5 cytosine methyltransferase	Molecular Function: DNA binding (GO:0003677), Biological Process: DNA methylation (GO:0006306), Molecular Function: methyltransferase activity (GO:0008168)
C8V1C4_EMENI	467C5D667C518BCB	615	SignalPHMM	SignalP-NN(euk)	signal-peptide	1	35	NA	?	28-Feb-2014	NULL	NULL
C8V1C4_EMENI	467C5D667C518BCB	615	HMMPanther	PTHR10629	CYTOSINE-SPECIFIC METHYLTRANSFERASE	5	610	1.4e-112	T	28-Feb-2014	IPR001525	C-5 cytosine methyltransferase	Molecular Function: DNA binding (GO:0003677), Biological Process: DNA methylation (GO:0006306), Molecular Function: methyltransferase activity (GO:0008168)
C8V1C4_EMENI	467C5D667C518BCB	615	FPrintScan	PR00105	C5METTRFRASE	310	326	3e-08	T	28-Feb-2014	IPR001525	C-5 cytosine methyltransferase	Molecular Function: DNA binding (GO:0003677), Biological Process: DNA methylation (GO:0006306), Molecular Function: methyltransferase activity (GO:0008168)
C8V1C4_EMENI	467C5D667C518BCB	615	FPrintScan	PR00105	C5METTRFRASE	414	428	3e-08	T	28-Feb-2014	IPR001525	C-5 cytosine methyltransferase	Molecular Function: DNA binding (GO:0003677), Biological Process: DNA methylation (GO:0006306), Molecular Function: methyltransferase activity (GO:0008168)
C8V1C4_EMENI	467C5D667C518BCB	615	FPrintScan	PR00105	C5METTRFRASE	459	472	3e-08	T	28-Feb-2014	IPR001525	C-5 cytosine methyltransferase	Molecular Function: DNA binding (GO:0003677), Biological Process: DNA methylation (GO:0006306), Molecular Function: methyltransferase activity (GO:0008168)
C8V1C4_EMENI	467C5D667C518BCB	615	TMHMM	tmhmm	transmembrane_regions	5	25	NA	?	28-Feb-2014	NULL	NULL
C8V1C4_EMENI	467C5D667C518BCB	615	HMMPfam	PF00145	DNA_methylase	310	507	2.6e-30	T	28-Feb-2014	IPR001525	C-5 cytosine methyltransferase	Molecular Function: DNA binding (GO:0003677), Biological Process: DNA methylation (GO:0006306), Molecular Function: methyltransferase activity (GO:0008168)
C8V1C4_EMENI	467C5D667C518BCB	615	HMMPfam	PF00145	DNA_methylase	507	600	1.9e-11	T	28-Feb-2014	IPR001525	C-5 cytosine methyltransferase	Molecular Function: DNA binding (GO:0003677), Biological Process: DNA methylation (GO:0006306), Molecular Function: methyltransferase activity (GO:0008168)
C8V1C4_EMENI	467C5D667C518BCB	615	ProfileScan	PS51257	PROKAR_LIPOPROTEIN	1	15	5.000	T	28-Feb-2014	NULL	NULL
C8V1C4_EMENI	467C5D667C518BCB	615	superfamily	SSF53335	S-adenosyl-L-methionine-dependent methyltransferases	307	601	3.1e-73	T	28-Feb-2014	NULL	NULL
C8V1C4_EMENI	467C5D667C518BCB	615	PatternScan	PS00095	C5_MTASE_2	581	599	NA	T	28-Feb-2014	IPR018117	DNA methylase, C-5 cytosine-specific, active site	Molecular Function: DNA binding (GO:0003677), Biological Process: DNA methylation (GO:0006306)
C8V1C4_EMENI	467C5D667C518BCB	615	Gene3D	G3DSA:3.40.50.150	no description	302	513	1.9e-46	T	28-Feb-2014	NULL	NULL
E9D316_COCPS	AE5511C17522E849	607	FPrintScan	PR00105	C5METTRFRASE	272	288	7.700001713877385E-7	T	28-Feb-2014	IPR001525	C-5 cytosine methyltransferase	Molecular Function: DNA binding (GO:0003677), Biological Process: DNA methylation (GO:0006306), Molecular Function: methyltransferase activity (GO:0008168)
E9D316_COCPS	AE5511C17522E849	607	FPrintScan	PR00105	C5METTRFRASE	376	390	7.700001713877385E-7	T	28-Feb-2014	IPR001525	C-5 cytosine methyltransferase	Molecular Function: DNA binding (GO:0003677), Biological Process: DNA methylation (GO:0006306), Molecular Function: methyltransferase activity (GO:0008168)
E9D316_COCPS	AE5511C17522E849	607	FPrintScan	PR00105	C5METTRFRASE	421	434	7.700001713877385E-7	T	28-Feb-2014	IPR001525	C-5 cytosine methyltransferase	Molecular Function: DNA binding (GO:0003677), Biological Process: DNA methylation (GO:0006306), Molecular Function: methyltransferase activity (GO:0008168)
E9D316_COCPS	AE5511C17522E849	607	superfamily	SSF53335	SSF53335	269	559	2.1000026783402984E-64	T	28-Feb-2014	NULL	NULL
E9D316_COCPS	AE5511C17522E849	607	HMMPanther	PTHR10629	PTHR10629	270	562	1.3000049540733013E-41	T	28-Feb-2014	IPR001525	C-5 cytosine methyltransferase	Molecular Function: DNA binding (GO:0003677), Biological Process: DNA methylation (GO:0006306), Molecular Function: methyltransferase activity (GO:0008168)
E9D316_COCPS	AE5511C17522E849	607	Gene3D	G3DSA:3.40.50.150	G3DSA:3.40.50.150	266	480	2.299999999906829E-43	T	28-Feb-2014	NULL	NULL
E9D316_COCPS	AE5511C17522E849	607	PatternScan	PS00095	C5_MTASE_2	539	557	0.0	T	28-Feb-2014	IPR018117	DNA methylase, C-5 cytosine-specific, active site	Molecular Function: DNA binding (GO:0003677), Biological Process: DNA methylation (GO:0006306)
E9D316_COCPS	AE5511C17522E849	607	HMMPfam	PF00145	DNA_methylase	272	482	6.199999999999987E-28	T	28-Feb-2014	IPR001525	C-5 cytosine methyltransferase	Molecular Function: DNA binding (GO:0003677), Biological Process: DNA methylation (GO:0006306), Molecular Function: methyltransferase activity (GO:0008168)
E9D316_COCPS	AE5511C17522E849	607	HMMPfam	PF00145	DNA_methylase	506	559	1.999999999999999E-6	T	28-Feb-2014	IPR001525	C-5 cytosine methyltransferase	Molecular Function: DNA binding (GO:0003677), Biological Process: DNA methylation (GO:0006306), Molecular Function: methyltransferase activity (GO:0008168)
C4JR90_UNCRE	0E1653A9AAEDF1F9	571	FPrintScan	PR00105	C5METTRFRASE	274	290	2.4000006166713965E-7	T	28-Feb-2014	IPR001525	C-5 cytosine methyltransferase	Molecular Function: DNA binding (GO:0003677), Biological Process: DNA methylation (GO:0006306), Molecular Function: methyltransferase activity (GO:0008168)
C4JR90_UNCRE	0E1653A9AAEDF1F9	571	FPrintScan	PR00105	C5METTRFRASE	378	392	2.4000006166713965E-7	T	28-Feb-2014	IPR001525	C-5 cytosine methyltransferase	Molecular Function: DNA binding (GO:0003677), Biological Process: DNA methylation (GO:0006306), Molecular Function: methyltransferase activity (GO:0008168)
C4JR90_UNCRE	0E1653A9AAEDF1F9	571	FPrintScan	PR00105	C5METTRFRASE	423	436	2.4000006166713965E-7	T	28-Feb-2014	IPR001525	C-5 cytosine methyltransferase	Molecular Function: DNA binding (GO:0003677), Biological Process: DNA methylation (GO:0006306), Molecular Function: methyltransferase activity (GO:0008168)
C4JR90_UNCRE	0E1653A9AAEDF1F9	571	superfamily	SSF53335	SSF53335	271	561	1.4999964819632304E-62	T	28-Feb-2014	NULL	NULL
C4JR90_UNCRE	0E1653A9AAEDF1F9	571	HMMPanther	PTHR10629	PTHR10629	272	559	1.200001174581343E-39	T	28-Feb-2014	IPR001525	C-5 cytosine methyltransferase	Molecular Function: DNA binding (GO:0003677), Biological Process: DNA methylation (GO:0006306), Molecular Function: methyltransferase activity (GO:0008168)
C4JR90_UNCRE	0E1653A9AAEDF1F9	571	Gene3D	G3DSA:3.40.50.150	G3DSA:3.40.50.150	271	483	9.800000000169355E-41	T	28-Feb-2014	NULL	NULL
C4JR90_UNCRE	0E1653A9AAEDF1F9	571	PatternScan	PS00095	C5_MTASE_2	541	559	0.0	T	28-Feb-2014	IPR018117	DNA methylase, C-5 cytosine-specific, active site	Molecular Function: DNA binding (GO:0003677), Biological Process: DNA methylation (GO:0006306)
C4JR90_UNCRE	0E1653A9AAEDF1F9	571	HMMPanther	PTHR10629:SF10	PTHR10629:SF10	272	559	1.200001174581343E-39	T	28-Feb-2014	NULL	NULL
C4JR90_UNCRE	0E1653A9AAEDF1F9	571	HMMPfam	PF00145	DNA_methylase	274	481	1.4E-27	T	28-Feb-2014	IPR001525	C-5 cytosine methyltransferase	Molecular Function: DNA binding (GO:0003677), Biological Process: DNA methylation (GO:0006306), Molecular Function: methyltransferase activity (GO:0008168)
C4JR90_UNCRE	0E1653A9AAEDF1F9	571	HMMPfam	PF00145	DNA_methylase	508	561	1.0E-7	T	28-Feb-2014	IPR001525	C-5 cytosine methyltransferase	Molecular Function: DNA binding (GO:0003677), Biological Process: DNA methylation (GO:0006306), Molecular Function: methyltransferase activity (GO:0008168)
B0YD76_ASPFC	BBBC4C320F3D62A6	628	FPrintScan	PR00105	C5METTRFRASE	325	341	2.79999889404114E-7	T	28-Feb-2014	IPR001525	C-5 cytosine methyltransferase	Molecular Function: DNA binding (GO:0003677), Biological Process: DNA methylation (GO:0006306), Molecular Function: methyltransferase activity (GO:0008168)
B0YD76_ASPFC	BBBC4C320F3D62A6	628	FPrintScan	PR00105	C5METTRFRASE	429	443	2.79999889404114E-7	T	28-Feb-2014	IPR001525	C-5 cytosine methyltransferase	Molecular Function: DNA binding (GO:0003677), Biological Process: DNA methylation (GO:0006306), Molecular Function: methyltransferase activity (GO:0008168)
B0YD76_ASPFC	BBBC4C320F3D62A6	628	FPrintScan	PR00105	C5METTRFRASE	474	487	2.79999889404114E-7	T	28-Feb-2014	IPR001525	C-5 cytosine methyltransferase	Molecular Function: DNA binding (GO:0003677), Biological Process: DNA methylation (GO:0006306), Molecular Function: methyltransferase activity (GO:0008168)
B0YD76_ASPFC	BBBC4C320F3D62A6	628	superfamily	SSF53335	SSF53335	322	616	2.0000139277205005E-71	T	28-Feb-2014	NULL	NULL
B0YD76_ASPFC	BBBC4C320F3D62A6	628	HMMPanther	PTHR10629	PTHR10629	142	625	2.900003546779805E-62	T	28-Feb-2014	IPR001525	C-5 cytosine methyltransferase	Molecular Function: DNA binding (GO:0003677), Biological Process: DNA methylation (GO:0006306), Molecular Function: methyltransferase activity (GO:0008168)
B0YD76_ASPFC	BBBC4C320F3D62A6	628	HMMTigr	TIGR00675	dcm	330	487	7.399999999999996E-30	T	28-Feb-2014	IPR001525	C-5 cytosine methyltransferase	Molecular Function: DNA binding (GO:0003677), Biological Process: DNA methylation (GO:0006306), Molecular Function: methyltransferase activity (GO:0008168)
B0YD76_ASPFC	BBBC4C320F3D62A6	628	Gene3D	G3DSA:3.40.50.150	G3DSA:3.40.50.150	318	530	1.900000000206369E-50	T	28-Feb-2014	NULL	NULL
B0YD76_ASPFC	BBBC4C320F3D62A6	628	PatternScan	PS00095	C5_MTASE_2	596	614	0.0	T	28-Feb-2014	IPR018117	DNA methylase, C-5 cytosine-specific, active site	Molecular Function: DNA binding (GO:0003677), Biological Process: DNA methylation (GO:0006306)
B0YD76_ASPFC	BBBC4C320F3D62A6	628	HMMPfam	PF00145	DNA_methylase	325	495	3.6000000000000227E-34	T	28-Feb-2014	IPR001525	C-5 cytosine methyltransferase	Molecular Function: DNA binding (GO:0003677), Biological Process: DNA methylation (GO:0006306), Molecular Function: methyltransferase activity (GO:0008168)
B0YD76_ASPFC	BBBC4C320F3D62A6	628	HMMPfam	PF00145	DNA_methylase	551	616	3.900000000000007E-10	T	28-Feb-2014	IPR001525	C-5 cytosine methyltransferase	Molecular Function: DNA binding (GO:0003677), Biological Process: DNA methylation (GO:0006306), Molecular Function: methyltransferase activity (GO:0008168)
A1DLL2_NEOFI	0A3931B163F7312B	632	FPrintScan	PR00105	C5METTRFRASE	325	341	2.79999889404114E-7	T	28-Feb-2014	IPR001525	C-5 cytosine methyltransferase	Molecular Function: DNA binding (GO:0003677), Biological Process: DNA methylation (GO:0006306), Molecular Function: methyltransferase activity (GO:0008168)
A1DLL2_NEOFI	0A3931B163F7312B	632	FPrintScan	PR00105	C5METTRFRASE	429	443	2.79999889404114E-7	T	28-Feb-2014	IPR001525	C-5 cytosine methyltransferase	Molecular Function: DNA binding (GO:0003677), Biological Process: DNA methylation (GO:0006306), Molecular Function: methyltransferase activity (GO:0008168)
A1DLL2_NEOFI	0A3931B163F7312B	632	FPrintScan	PR00105	C5METTRFRASE	474	487	2.79999889404114E-7	T	28-Feb-2014	IPR001525	C-5 cytosine methyltransferase	Molecular Function: DNA binding (GO:0003677), Biological Process: DNA methylation (GO:0006306), Molecular Function: methyltransferase activity (GO:0008168)
A1DLL2_NEOFI	0A3931B163F7312B	632	superfamily	SSF53335	SSF53335	322	616	7.699984805336903E-71	T	28-Feb-2014	NULL	NULL
A1DLL2_NEOFI	0A3931B163F7312B	632	HMMPanther	PTHR10629	PTHR10629	201	625	3.999985441394062E-62	T	28-Feb-2014	IPR001525	C-5 cytosine methyltransferase	Molecular Function: DNA binding (GO:0003677), Biological Process: DNA methylation (GO:0006306), Molecular Function: methyltransferase activity (GO:0008168)
A1DLL2_NEOFI	0A3931B163F7312B	632	HMMTigr	TIGR00675	dcm	330	487	2.2000000000000038E-29	T	28-Feb-2014	IPR001525	C-5 cytosine methyltransferase	Molecular Function: DNA binding (GO:0003677), Biological Process: DNA methylation (GO:0006306), Molecular Function: methyltransferase activity (GO:0008168)
A1DLL2_NEOFI	0A3931B163F7312B	632	Gene3D	G3DSA:3.40.50.150	G3DSA:3.40.50.150	318	530	1.4000000000701523E-49	T	28-Feb-2014	NULL	NULL
A1DLL2_NEOFI	0A3931B163F7312B	632	PatternScan	PS00095	C5_MTASE_2	596	614	0.0	T	28-Feb-2014	IPR018117	DNA methylase, C-5 cytosine-specific, active site	Molecular Function: DNA binding (GO:0003677), Biological Process: DNA methylation (GO:0006306)
A1DLL2_NEOFI	0A3931B163F7312B	632	HMMPfam	PF00145	DNA_methylase	325	493	5.699999999999982E-33	T	28-Feb-2014	IPR001525	C-5 cytosine methyltransferase	Molecular Function: DNA binding (GO:0003677), Biological Process: DNA methylation (GO:0006306), Molecular Function: methyltransferase activity (GO:0008168)
A1DLL2_NEOFI	0A3931B163F7312B	632	HMMPfam	PF00145	DNA_methylase	552	616	4.700000000000005E-10	T	28-Feb-2014	IPR001525	C-5 cytosine methyltransferase	Molecular Function: DNA binding (GO:0003677), Biological Process: DNA methylation (GO:0006306), Molecular Function: methyltransferase activity (GO:0008168)
Q0CGV2_ASPTN	011DA1A6A2C82206	597	FPrintScan	PR00105	C5METTRFRASE	293	309	6.899999633797005E-9	T	28-Feb-2014	IPR001525	C-5 cytosine methyltransferase	Molecular Function: DNA binding (GO:0003677), Biological Process: DNA methylation (GO:0006306), Molecular Function: methyltransferase activity (GO:0008168)
Q0CGV2_ASPTN	011DA1A6A2C82206	597	FPrintScan	PR00105	C5METTRFRASE	397	411	6.899999633797005E-9	T	28-Feb-2014	IPR001525	C-5 cytosine methyltransferase	Molecular Function: DNA binding (GO:0003677), Biological Process: DNA methylation (GO:0006306), Molecular Function: methyltransferase activity (GO:0008168)
Q0CGV2_ASPTN	011DA1A6A2C82206	597	FPrintScan	PR00105	C5METTRFRASE	444	457	6.899999633797005E-9	T	28-Feb-2014	IPR001525	C-5 cytosine methyltransferase	Molecular Function: DNA binding (GO:0003677), Biological Process: DNA methylation (GO:0006306), Molecular Function: methyltransferase activity (GO:0008168)
Q0CGV2_ASPTN	011DA1A6A2C82206	597	PatternScan	PS00094	C5_MTASE_1	357	369	0.0	T	28-Feb-2014	IPR018117	DNA methylase, C-5 cytosine-specific, active site	Molecular Function: DNA binding (GO:0003677), Biological Process: DNA methylation (GO:0006306)
Q0CGV2_ASPTN	011DA1A6A2C82206	597	HMMPanther	PTHR10629	PTHR10629	151	591	4.500010229028246E-53	T	28-Feb-2014	IPR001525	C-5 cytosine methyltransferase	Molecular Function: DNA binding (GO:0003677), Biological Process: DNA methylation (GO:0006306), Molecular Function: methyltransferase activity (GO:0008168)
Q0CGV2_ASPTN	011DA1A6A2C82206	597	Gene3D	G3DSA:3.40.50.150	G3DSA:3.40.50.150	287	499	5.199999999583334E-50	T	28-Feb-2014	NULL	NULL
Q0CGV2_ASPTN	011DA1A6A2C82206	597	PatternScan	PS00095	C5_MTASE_2	562	580	0.0	T	28-Feb-2014	IPR018117	DNA methylase, C-5 cytosine-specific, active site	Molecular Function: DNA binding (GO:0003677), Biological Process: DNA methylation (GO:0006306)
Q0CGV2_ASPTN	011DA1A6A2C82206	597	HMMPfam	PF00145	DNA_methylase	294	461	2.3000000000000006E-32	T	28-Feb-2014	IPR001525	C-5 cytosine methyltransferase	Molecular Function: DNA binding (GO:0003677), Biological Process: DNA methylation (GO:0006306), Molecular Function: methyltransferase activity (GO:0008168)
Q0CGV2_ASPTN	011DA1A6A2C82206	597	HMMPfam	PF00145	DNA_methylase	522	581	3.300000000000004E-9	T	28-Feb-2014	IPR001525	C-5 cytosine methyltransferase	Molecular Function: DNA binding (GO:0003677), Biological Process: DNA methylation (GO:0006306), Molecular Function: methyltransferase activity (GO:0008168)
Q0CGV2_ASPTN	011DA1A6A2C82206	597	superfamily	SSF53335	SSF53335	290	582	1.900006943152612E-70	T	28-Feb-2014	NULL	NULL
Q0CGV2_ASPTN	011DA1A6A2C82206	597	HMMTigr	TIGR00675	dcm	296	457	4.1999999999999954E-31	T	28-Feb-2014	IPR001525	C-5 cytosine methyltransferase	Molecular Function: DNA binding (GO:0003677), Biological Process: DNA methylation (GO:0006306), Molecular Function: methyltransferase activity (GO:0008168)
E5QYC9_ARTGP	40F7DA64D0EDB0C6	581	FPrintScan	PR00105	C5METTRFRASE	277	293	7.499996058514448E-8	T	28-Feb-2014	IPR001525	C-5 cytosine methyltransferase	Molecular Function: DNA binding (GO:0003677), Biological Process: DNA methylation (GO:0006306), Molecular Function: methyltransferase activity (GO:0008168)
E5QYC9_ARTGP	40F7DA64D0EDB0C6	581	FPrintScan	PR00105	C5METTRFRASE	381	395	7.499996058514448E-8	T	28-Feb-2014	IPR001525	C-5 cytosine methyltransferase	F2RPT3_TRIT1	25F7EE9D39B2A5F5	584	FPrintScan	PR00105	C5METTRFRASE	279	295	1.0E-6	T	28-Feb-2014	IPR001525	C-5 cytosine methyltransferase	Molecular Function: DNA binding (GO:0003677), Biological Process: DNA methylation (GO:0006306), Molecular Function: methyltransferase activity (GO:0008168)
F2RPT3_TRIT1	25F7EE9D39B2A5F5	584	FPrintScan	PR00105	C5METTRFRASE	383	397	1.0E-6	T	28-Feb-2014	IPR001525	C-5 cytosine methyltransferase	Molecular Function: DNA binding (GO:0003677), Biological Process: DNA methylation (GO:0006306), Molecular Function: methyltransferase activity (GO:0008168)
F2RPT3_TRIT1	25F7EE9D39B2A5F5	584	FPrintScan	PR00105	C5METTRFRASE	428	441	1.0E-6	T	28-Feb-2014	IPR001525	C-5 cytosine methyltransferase	Molecular Function: DNA binding (GO:0003677), Biological Process: DNA methylation (GO:0006306), Molecular Function: methyltransferase activity (GO:0008168)
F2RPT3_TRIT1	25F7EE9D39B2A5F5	584	superfamily	SSF53335	SSF53335	276	564	2.2999842048856963E-67	T	28-Feb-2014	NULL	NULL
F2RPT3_TRIT1	25F7EE9D39B2A5F5	584	HMMPanther	PTHR10629	PTHR10629	271	570	7.499996058514448E-49	T	28-Feb-2014	IPR001525	C-5 cytosine methyltransferase	Molecular Function: DNA binding (GO:0003677), Biological Process: DNA methylation (GO:0006306), Molecular Function: methyltransferase activity (GO:0008168)
F2RPT3_TRIT1	25F7EE9D39B2A5F5	584	Gene3D	G3DSA:3.40.50.150	G3DSA:3.40.50.150	274	485	8.800000001009721E-48	T	28-Feb-2014	NULL	NULL
F2RPT3_TRIT1	25F7EE9D39B2A5F5	584	PatternScan	PS00095	C5_MTASE_2	544	562	0.0	T	28-Feb-2014	IPR018117	DNA methylase, C-5 cytosine-specific, active site	Molecular Function: DNA binding (GO:0003677), Biological Process: DNA methylation (GO:0006306)
F2RPT3_TRIT1	25F7EE9D39B2A5F5	584	HMMPfam	PF00145	DNA_methylase	279	448	7.699999999999967E-33	T	28-Feb-2014	IPR001525	C-5 cytosine methyltransferase	Molecular Function: DNA binding (GO:0003677), Biological Process: DNA methylation (GO:0006306), Molecular Function: methyltransferase activity (GO:0008168)
F2RPT3_TRIT1	25F7EE9D39B2A5F5	584	HMMPfam	PF00145	DNA_methylase	511	563	7.199999999999993E-8	T	28-Feb-2014	IPR001525	C-5 cytosine methyltransferase	Molecular Function: DNA binding (GO:0003677), Biological Process: DNA methylation (GO:0006306), Molecular Function: methyltransferase activity (GO:0008168)Molecular Function: DNA binding (GO:0003677), Biological Process: DNA methylation (GO:0006306), Molecular Function: methyltransferase activity (GO:0008168)
E5QYC9_ARTGP	40F7DA64D0EDB0C6	581	FPrintScan	PR00105	C5METTRFRASE	426	439	7.499996058514448E-8	T	28-Feb-2014	IPR001525	C-5 cytosine methyltransferase	Molecular Function: DNA binding (GO:0003677), Biological Process: DNA methylation (GO:0006306), Molecular Function: methyltransferase activity (GO:0008168)
E5QYC9_ARTGP	40F7DA64D0EDB0C6	581	superfamily	SSF53335	SSF53335	274	562	2.5000090991618294E-69	T	28-Feb-2014	NULL	NULL
E5QYC9_ARTGP	40F7DA64D0EDB0C6	581	HMMPanther	PTHR10629	PTHR10629	274	573	1.2000011745813432E-51	T	28-Feb-2014	IPR001525	C-5 cytosine methyltransferase	Molecular Function: DNA binding (GO:0003677), Biological Process: DNA methylation (GO:0006306), Molecular Function: methyltransferase activity (GO:0008168)
E5QYC9_ARTGP	40F7DA64D0EDB0C6	581	Gene3D	G3DSA:3.40.50.150	G3DSA:3.40.50.150	272	482	3.099999999755361E-51	T	28-Feb-2014	NULL	NULL
E5QYC9_ARTGP	40F7DA64D0EDB0C6	581	PatternScan	PS00095	C5_MTASE_2	542	560	0.0	T	28-Feb-2014	IPR018117	DNA methylase, C-5 cytosine-specific, active site	Molecular Function: DNA binding (GO:0003677), Biological Process: DNA methylation (GO:0006306)
E5QYC9_ARTGP	40F7DA64D0EDB0C6	581	HMMPfam	PF00145	DNA_methylase	277	444	8.899999999999943E-34	T	28-Feb-2014	IPR001525	C-5 cytosine methyltransferase	Molecular Function: DNA binding (GO:0003677), Biological Process: DNA methylation (GO:0006306), Molecular Function: methyltransferase activity (GO:0008168)
E5QYC9_ARTGP	40F7DA64D0EDB0C6	581	HMMPfam	PF00145	DNA_methylase	509	562	6.300000000000005E-8	T	28-Feb-2014	IPR001525	C-5 cytosine methyltransferase	Molecular Function: DNA binding (GO:0003677), Biological Process: DNA methylation (GO:0006306), Molecular Function: methyltransferase activity (GO:0008168)
A1CMG6_ASPCL	2C607BDB34FCCE67	617	FPrintScan	PR00105	C5METTRFRASE	311	327	2.699998871320597E-7	T	28-Feb-2014	IPR001525	C-5 cytosine methyltransferase	Molecular Function: DNA binding (GO:0003677), Biological Process: DNA methylation (GO:0006306), Molecular Function: methyltransferase activity (GO:0008168)
A1CMG6_ASPCL	2C607BDB34FCCE67	617	FPrintScan	PR00105	C5METTRFRASE	415	429	2.699998871320597E-7	T	28-Feb-2014	IPR001525	C-5 cytosine methyltransferase	Molecular Function: DNA binding (GO:0003677), Biological Process: DNA methylation (GO:0006306), Molecular Function: methyltransferase activity (GO:0008168)
A1CMG6_ASPCL	2C607BDB34FCCE67	617	FPrintScan	PR00105	C5METTRFRASE	460	473	2.699998871320597E-7	T	28-Feb-2014	IPR001525	C-5 cytosine methyltransferase	Molecular Function: DNA binding (GO:0003677), Biological Process: DNA methylation (GO:0006306), Molecular Function: methyltransferase activity (GO:0008168)
A1CMG6_ASPCL	2C607BDB34FCCE67	617	superfamily	SSF53335	SSF53335	308	602	3.799973593093985E-66	T	28-Feb-2014	NULL	NULL
A1CMG6_ASPCL	2C607BDB34FCCE67	617	HMMPanther	PTHR10629	PTHR10629	156	611	7.900030794430246E-49	T	28-Feb-2014	IPR001525	C-5 cytosine methyltransferase	Molecular Function: DNA binding (GO:0003677), Biological Process: DNA methylation (GO:0006306), Molecular Function: methyltransferase activity (GO:0008168)
A1CMG6_ASPCL	2C607BDB34FCCE67	617	Gene3D	G3DSA:3.40.50.150	G3DSA:3.40.50.150	303	513	1.7000000000850444E-45	T	28-Feb-2014	NULL	NULL
A1CMG6_ASPCL	2C607BDB34FCCE67	617	PatternScan	PS00095	C5_MTASE_2	582	600	0.0	T	28-Feb-2014	IPR018117	DNA methylase, C-5 cytosine-specific, active site	Molecular Function: DNA binding (GO:0003677), Biological Process: DNA methylation (GO:0006306)
A1CMG6_ASPCL	2C607BDB34FCCE67	617	HMMPfam	PF00145	DNA_methylase	311	477	2.1000000000000037E-30	T	28-Feb-2014	IPR001525	C-5 cytosine methyltransferase	Molecular Function: DNA binding (GO:0003677), Biological Process: DNA methylation (GO:0006306), Molecular Function: methyltransferase activity (GO:0008168)
A1CMG6_ASPCL	2C607BDB34FCCE67	617	HMMPfam	PF00145	DNA_methylase	538	601	2.1000000000000013E-8	T	28-Feb-2014	IPR001525	C-5 cytosine methyltransferase	Molecular Function: DNA binding (GO:0003677), Biological Process: DNA methylation (GO:0006306), Molecular Function: methyltransferase activity (GO:0008168)
A2R4V8_ASPNC	9A708055E97F7E92	613	FPrintScan	PR00105	C5METTRFRASE	307	323	3.4999985114892057E-6	T	28-Feb-2014	IPR001525	C-5 cytosine methyltransferase	Molecular Function: DNA binding (GO:0003677), Biological Process: DNA methylation (GO:0006306), Molecular Function: methyltransferase activity (GO:0008168)
A2R4V8_ASPNC	9A708055E97F7E92	613	FPrintScan	PR00105	C5METTRFRASE	411	425	3.4999985114892057E-6	T	28-Feb-2014	IPR001525	C-5 cytosine methyltransferase	Molecular Function: DNA binding (GO:0003677), Biological Process: DNA methylation (GO:0006306), Molecular Function: methyltransferase activity (GO:0008168)
A2R4V8_ASPNC	9A708055E97F7E92	613	FPrintScan	PR00105	C5METTRFRASE	456	469	3.4999985114892057E-6	T	28-Feb-2014	IPR001525	C-5 cytosine methyltransferase	Molecular Function: DNA binding (GO:0003677), Biological Process: DNA methylation (GO:0006306), Molecular Function: methyltransferase activity (GO:0008168)
A2R4V8_ASPNC	9A708055E97F7E92	613	HMMPanther	PTHR10629	PTHR10629	303	610	1.9000069431526123E-47	T	28-Feb-2014	IPR001525	C-5 cytosine methyltransferase	Molecular Function: DNA binding (GO:0003677), Biological Process: DNA methylation (GO:0006306), Molecular Function: methyltransferase activity (GO:0008168)
A2R4V8_ASPNC	9A708055E97F7E92	613	Gene3D	G3DSA:3.40.50.150	G3DSA:3.40.50.150	300	513	6.7999999999023545E-49	T	28-Feb-2014	NULL	NULL
A2R4V8_ASPNC	9A708055E97F7E92	613	PatternScan	PS00095	C5_MTASE_2	575	593	0.0	T	28-Feb-2014	IPR018117	DNA methylase, C-5 cytosine-specific, active site	Molecular Function: DNA binding (GO:0003677), Biological Process: DNA methylation (GO:0006306)
A2R4V8_ASPNC	9A708055E97F7E92	613	HMMPfam	PF00145	DNA_methylase	307	469	1.4000000000000064E-33	T	28-Feb-2014	IPR001525	C-5 cytosine methyltransferase	Molecular Function: DNA binding (GO:0003677), Biological Process: DNA methylation (GO:0006306), Molecular Function: methyltransferase activity (GO:0008168)
A2R4V8_ASPNC	9A708055E97F7E92	613	HMMPfam	PF00145	DNA_methylase	532	594	6.300000000000004E-10	T	28-Feb-2014	IPR001525	C-5 cytosine methyltransferase	Molecular Function: DNA binding (GO:0003677), Biological Process: DNA methylation (GO:0006306), Molecular Function: methyltransferase activity (GO:0008168)
A2R4V8_ASPNC	9A708055E97F7E92	613	superfamily	SSF53335	SSF53335	304	595	9.300000484759623E-69	T	28-Feb-2014	NULL	NULL
A2R4V8_ASPNC	9A708055E97F7E92	613	HMMTigr	TIGR00675	dcm	312	469	2.9000000000000062E-30	T	28-Feb-2014	IPR001525	C-5 cytosine methyltransferase	Molecular Function: DNA binding (GO:0003677), Biological Process: DNA methylation (GO:0006306), Molecular Function: methyltransferase activity (GO:0008168)
A2R4V8_ASPNC	9A708055E97F7E92	613	HMMPanther	PTHR10629:SF10	PTHR10629:SF10	303	610	1.9000069431526123E-47	T	28-Feb-2014	NULL	NULL
B6Q1V3_PENMQ	55113CCCCEB35CF7	604	FPrintScan	PR00105	C5METTRFRASE	299	315	4.1999977133958056E-7	T	28-Feb-2014	IPR001525	C-5 cytosine methyltransferase	Molecular Function: DNA binding (GO:0003677), Biological Process: DNA methylation (GO:0006306), Molecular Function: methyltransferase activity (GO:0008168)
B6Q1V3_PENMQ	55113CCCCEB35CF7	604	FPrintScan	PR00105	C5METTRFRASE	405	419	4.1999977133958056E-7	T	28-Feb-2014	IPR001525	C-5 cytosine methyltransferase	Molecular Function: DNA binding (GO:0003677), Biological Process: DNA methylation (GO:0006306), Molecular Function: methyltransferase activity (GO:0008168)
B6Q1V3_PENMQ	55113CCCCEB35CF7	604	FPrintScan	PR00105	C5METTRFRASE	450	463	4.1999977133958056E-7	T	28-Feb-2014	IPR001525	C-5 cytosine methyltransferase	Molecular Function: DNA binding (GO:0003677), Biological Process: DNA methylation (GO:0006306), Molecular Function: methyltransferase activity (GO:0008168)
B6Q1V3_PENMQ	55113CCCCEB35CF7	604	superfamily	SSF53335	SSF53335	296	587	2.8000050426109875E-62	T	28-Feb-2014	NULL	NULL
B6Q1V3_PENMQ	55113CCCCEB35CF7	604	HMMPanther	PTHR10629	PTHR10629	191	596	3.70001063537244E-45	T	28-Feb-2014	IPR001525	C-5 cytosine methyltransferase	Molecular Function: DNA binding (GO:0003677), Biological Process: DNA methylation (GO:0006306), Molecular Function: methyltransferase activity (GO:0008168)
B6Q1V3_PENMQ	55113CCCCEB35CF7	604	Gene3D	G3DSA:3.90.120.10	G3DSA:3.90.120.10	533	573	4.200000000020304E-5	T	28-Feb-2014	NULL	NULL
B6Q1V3_PENMQ	55113CCCCEB35CF7	604	Gene3D	G3DSA:3.40.50.150	G3DSA:3.40.50.150	291	505	1.4000000000701524E-48	T	28-Feb-2014	NULL	NULL
B6Q1V3_PENMQ	55113CCCCEB35CF7	604	HMMPanther	PTHR10629:SF10	PTHR10629:SF10	191	596	3.70001063537244E-45	T	28-Feb-2014	NULL	NULL
B6Q1V3_PENMQ	55113CCCCEB35CF7	604	HMMPfam	PF00145	DNA_methylase	298	470	2.900000000000006E-28	T	28-Feb-2014	IPR001525	C-5 cytosine methyltransferase	Molecular Function: DNA binding (GO:0003677), Biological Process: DNA methylation (GO:0006306), Molecular Function: methyltransferase activity (GO:0008168)
B6Q1V3_PENMQ	55113CCCCEB35CF7	604	HMMPfam	PF00145	DNA_methylase	525	585	1.4999999999999992E-8	T	28-Feb-2014	IPR001525	C-5 cytosine methyltransferase	Molecular Function: DNA binding (GO:0003677), Biological Process: DNA methylation (GO:0006306), Molecular Function: methyltransferase activity (GO:0008168)
F2SFY2_TRIRC	BF5E5896F8647F42	622	FPrintScan	PR00105	C5METTRFRASE	317	333	1.199999857031013E-6	T	28-Feb-2014	IPR001525	C-5 cytosine methyltransferase	Molecular Function: DNA binding (GO:0003677), Biological Process: DNA methylation (GO:0006306), Molecular Function: methyltransferase activity (GO:0008168)
F2SFY2_TRIRC	BF5E5896F8647F42	622	FPrintScan	PR00105	C5METTRFRASE	421	435	1.199999857031013E-6	T	28-Feb-2014	IPR001525	C-5 cytosine methyltransferase	Molecular Function: DNA binding (GO:0003677), Biological Process: DNA methylation (GO:0006306), Molecular Function: methyltransferase activity (GO:0008168)
F2SFY2_TRIRC	BF5E5896F8647F42	622	FPrintScan	PR00105	C5METTRFRASE	466	479	1.199999857031013E-6	T	28-Feb-2014	IPR001525	C-5 cytosine methyltransferase	Molecular Function: DNA binding (GO:0003677), Biological Process: DNA methylation (GO:0006306), Molecular Function: methyltransferase activity (GO:0008168)
F2SFY2_TRIRC	BF5E5896F8647F42	622	superfamily	SSF53335	SSF53335	314	602	1.3999927719514785E-66	T	28-Feb-2014	NULL	NULL
F2SFY2_TRIRC	BF5E5896F8647F42	622	HMMPanther	PTHR10629	PTHR10629	314	608	4.799987227981146E-45	T	28-Feb-2014	IPR001525	C-5 cytosine methyltransferase	Molecular Function: DNA binding (GO:0003677), Biological Process: DNA methylation (GO:0006306), Molecular Function: methyltransferase activity (GO:0008168)
F2SFY2_TRIRC	BF5E5896F8647F42	622	Gene3D	G3DSA:3.40.50.150	G3DSA:3.40.50.150	312	522	2.19999999988751E-46	T	28-Feb-2014	NULL	NULL
F2SFY2_TRIRC	BF5E5896F8647F42	622	PatternScan	PS00095	C5_MTASE_2	582	600	0.0	T	28-Feb-2014	IPR018117	DNA methylase, C-5 cytosine-specific, active site	Molecular Function: DNA binding (GO:0003677), Biological Process: DNA methylation (GO:0006306)
F2SFY2_TRIRC	BF5E5896F8647F42	622	HMMPfam	PF00145	DNA_methylase	317	485	2.3000000000000007E-31	T	28-Feb-2014	IPR001525	C-5 cytosine methyltransferase	Molecular Function: DNA binding (GO:0003677), Biological Process: DNA methylation (GO:0006306), Molecular Function: methyltransferase activity (GO:0008168)
F2SFY2_TRIRC	BF5E5896F8647F42	622	HMMPfam	PF00145	DNA_methylase	549	601	9.200000000000015E-8	T	28-Feb-2014	IPR001525	C-5 cytosine methyltransferase	Molecular Function: DNA binding (GO:0003677), Biological Process: DNA methylation (GO:0006306), Molecular Function: methyltransferase activity (GO:0008168)
O42731_ASCIM	F958EC0CB140A268	1356	ProfileScan	PS51038	BAH	428	577	11.685	T	23-Apr-2013	IPR001025	Bromo adjacent homology (BAH) domain	Molecular Function: DNA binding (GO:0003677)
O42731_ASCIM	F958EC0CB140A268	1356	ProfileScan	PS51038	BAH	635	754	8.351	T	23-Apr-2013	IPR001025	Bromo adjacent homology (BAH) domain	Molecular Function: DNA binding (GO:0003677)
O42731_ASCIM	F958EC0CB140A268	1356	HMMPanther	PTHR10629:SF10	DNA (CYTOSINE-5)-METHYLTRANSFERASE 1 (DNMT1)	742	1306	3.9e-126	T	23-Apr-2013	NULL	NULL
O42731_ASCIM	F958EC0CB140A268	1356	HMMPanther	PTHR10629	CYTOSINE-SPECIFIC METHYLTRANSFERASE	742	1306	3.9e-126	T	23-Apr-2013	IPR001525	C-5 cytosine methyltransferase	Molecular Function: DNA binding (GO:0003677), Biological Process: DNA methylation (GO:0006306), Molecular Function: methyltransferase activity (GO:0008168)
O42731_ASCIM	F958EC0CB140A268	1356	PatternScan	PS00094	C5_MTASE_1	873	885	NA	T	23-Apr-2013	IPR018117	DNA methylase, C-5 cytosine-specific, active site	Molecular Function: DNA binding (GO:0003677), Biological Process: DNA methylation (GO:0006306)
O42731_ASCIM	F958EC0CB140A268	1356	PatternScan	PS00095	C5_MTASE_2	1245	1263	NA	T	23-Apr-2013	IPR018117	DNA methylase, C-5 cytosine-specific, active site	Molecular Function: DNA binding (GO:0003677), Biological Process: DNA methylation (GO:0006306)
O42731_ASCIM	F958EC0CB140A268	1356	HMMTigr	TIGR00675	dcm: DNA (cytosine-5-)-methyltransferase	788	1261	2e-33	T	23-Apr-2013	IPR001525	C-5 cytosine methyltransferase	Molecular Function: DNA binding (GO:0003677), Biological Process: DNA methylation (GO:0006306), Molecular Function: methyltransferase activity (GO:0008168)
O42731_ASCIM	F958EC0CB140A268	1356	FPrintScan	PR00105	C5METTRFRASE	785	801	7.4e-16	T	23-Apr-2013	IPR001525	C-5 cytosine methyltransferase	Molecular Function: DNA binding (GO:0003677), Biological Process: DNA methylation (GO:0006306), Molecular Function: methyltransferase activity (GO:0008168)
O42731_ASCIM	F958EC0CB140A268	1356	FPrintScan	PR00105	C5METTRFRASE	912	926	7.4e-16	T	23-Apr-2013	IPR001525	C-5 cytosine methyltransferase	Molecular Function: DNA binding (GO:0003677), Biological Process: DNA methylation (GO:0006306), Molecular Function: methyltransferase activity (GO:0008168)
O42731_ASCIM	F958EC0CB140A268	1356	FPrintScan	PR00105	C5METTRFRASE	973	986	7.4e-16	T	23-Apr-2013	IPR001525	C-5 cytosine methyltransferase	Molecular Function: DNA binding (GO:0003677), Biological Process: DNA methylation (GO:0006306), Molecular Function: methyltransferase activity (GO:0008168)
O42731_ASCIM	F958EC0CB140A268	1356	Gene3D	G3DSA:3.40.50.150	no description	783	1040	1.1e-49	T	23-Apr-2013	NULL	NULL
O42731_ASCIM	F958EC0CB140A268	1356	superfamily	SSF53335	S-adenosyl-L-methionine-dependent methyltransferases	782	1263	1.8e-68	T	23-Apr-2013	NULL	NULL
O42731_ASCIM	F958EC0CB140A268	1356	HMMPIR	PIRSF037404	DNA (cytosine-5)-methyltransferase 1, DNMT1 type	1	1293	0.0064	T	23-Apr-2013	IPR017198	DNA (cytosine-5)-methyltransferase 1, eukaryote	Molecular Function: DNA (cytosine-5-)-methyltransferase activity (GO:0003886), Cellular Component: nucleus (GO:0005634), Biological Process: C-5 methylation of cytosine (GO:0090116)
O42731_ASCIM	F958EC0CB140A268	1356	HMMPfam	PF00145	DNA_methylase	785	1262	4.9e-44	T	23-Apr-2013	IPR001525	C-5 cytosine methyltransferase	Molecular Function: DNA binding (GO:0003677), Biological Process: DNA methylation (GO:0006306), Molecular Function: methyltransferase activity (GO:0008168)
O42731_ASCIM	F958EC0CB140A268	1356	HMMPfam	PF12047	DNMT1-RFD	91	247	7.4e-39	T	23-Apr-2013	IPR022702	DNA (cytosine-5)-methyltransferase 1, replication foci domain
O42731_ASCIM	F958EC0CB140A268	1356	HMMPfam	PF01426	BAH	429	577	3.1e-18	T	23-Apr-2013	IPR001025	Bromo adjacent homology (BAH) domain	Molecular Function: DNA binding (GO:0003677)
O42731_ASCIM	F958EC0CB140A268	1356	HMMSmart	SM00439	Bromo adjacent homology domain	428	577	4e-34	T	23-Apr-2013	IPR001025	Bromo adjacent homology (BAH) domain	Molecular Function: DNA binding (GO:0003677)
F8PG37_SERL3	EA77DAB1FB539C17	1211	superfamily	SSF53335	S-adenosyl-L-methionine-dependent methyltransferases	731	1194	1.8e-66	T	28-Feb-2014	NULL	NULL
F8PG37_SERL3	EA77DAB1FB539C17	1211	HMMPanther	PTHR10629:SF10	DNA (CYTOSINE-5)-METHYLTRANSFERASE 1 (DNMT1)	691	1205	7.6e-83	T	28-Feb-2014	NULL	NULL
F8PG37_SERL3	EA77DAB1FB539C17	1211	HMMPanther	PTHR10629	CYTOSINE-SPECIFIC METHYLTRANSFERASE	691	1205	7.6e-83	T	28-Feb-2014	IPR001525	C-5 cytosine methyltransferase	Molecular Function: DNA binding (GO:0003677), Biological Process: DNA methylation (GO:0006306), Molecular Function: methyltransferase activity (GO:0008168)
F8PG37_SERL3	EA77DAB1FB539C17	1211	FPrintScan	PR00105	C5METTRFRASE	734	750	1.6e-09	T	28-Feb-2014	IPR001525	C-5 cytosine methyltransferase	Molecular Function: DNA binding (GO:0003677), Biological Process: DNA methylation (GO:0006306), Molecular Function: methyltransferase activity (GO:0008168)
F8PG37_SERL3	EA77DAB1FB539C17	1211	FPrintScan	PR00105	C5METTRFRASE	862	876	1.6e-09	T	28-Feb-2014	IPR001525	C-5 cytosine methyltransferase	Molecular Function: DNA binding (GO:0003677), Biological Process: DNA methylation (GO:0006306), Molecular Function: methyltransferase activity (GO:0008168)
F8PG37_SERL3	EA77DAB1FB539C17	1211	FPrintScan	PR00105	C5METTRFRASE	923	936	1.6e-09	T	28-Feb-2014	IPR001525	C-5 cytosine methyltransferase	Molecular Function: DNA binding (GO:0003677), Biological Process: DNA methylation (GO:0006306), Molecular Function: methyltransferase activity (GO:0008168)
F8PG37_SERL3	EA77DAB1FB539C17	1211	HMMSmart	SM00439	Bromo adjacent homology domain	402	532	0.0054	T	28-Feb-2014	IPR001025	Bromo adjacent homology (BAH) domain	Molecular Function: DNA binding (GO:0003677)
F8PG37_SERL3	EA77DAB1FB539C17	1211	HMMSmart	SM00439	Bromo adjacent homology domain	575	691	0.021	T	28-Feb-2014	IPR001025	Bromo adjacent homology (BAH) domain	Molecular Function: DNA binding (GO:0003677)
F8PG37_SERL3	EA77DAB1FB539C17	1211	HMMTigr	TIGR00675	dcm: DNA (cytosine-5-)-methyltransferase	738	1191	4.2e-33	T	28-Feb-2014	IPR001525	C-5 cytosine methyltransferase	Molecular Function: DNA binding (GO:0003677), Biological Process: DNA methylation (GO:0006306), Molecular Function: methyltransferase activity (GO:0008168)
F8PG37_SERL3	EA77DAB1FB539C17	1211	Gene3D	G3DSA:3.40.50.150	no description	726	1004	2.7e-46	T	28-Feb-2014	NULL	NULL
F8PG37_SERL3	EA77DAB1FB539C17	1211	Gene3D	G3DSA:3.90.120.10	no description	1131	1180	0.00098	T	28-Feb-2014	NULL	NULL
F8PG37_SERL3	EA77DAB1FB539C17	1211	ProfileScan	PS51038	BAH	402	532	12.511	T	28-Feb-2014	IPR001025	Bromo adjacent homology (BAH) domain	Molecular Function: DNA binding (GO:0003677)
F8PG37_SERL3	EA77DAB1FB539C17	1211	ProfileScan	PS51038	BAH	575	696	10.046	T	28-Feb-2014	IPR001025	Bromo adjacent homology (BAH) domain	Molecular Function: DNA binding (GO:0003677)
F8PG37_SERL3	EA77DAB1FB539C17	1211	HMMPfam	PF00145	DNA_methylase	735	1192	7.9e-36	T	28-Feb-2014	IPR001525	C-5 cytosine methyltransferase	Molecular Function: DNA binding (GO:0003677), Biological Process: DNA methylation (GO:0006306), Molecular Function: methyltransferase activity (GO:0008168)
F8PG37_SERL3	EA77DAB1FB539C17	1211	HMMPfam	PF01426	BAH	452	531	6.3e-10	T	28-Feb-2014	IPR001025	Bromo adjacent homology (BAH) domain	Molecular Function: DNA binding (GO:0003677)
F8PG37_SERL3	EA77DAB1FB539C17	1211	HMMPfam	PF01426	BAH	575	683	0.00012	T	28-Feb-2014	IPR001025	Bromo adjacent homology (BAH) domain	Molecular Function: DNA binding (GO:0003677)
F8PG37_SERL3	EA77DAB1FB539C17	1211	HMMPfam	PF12047	DNMT1-RFD	92	231	7e-11	T	28-Feb-2014	IPR022702	DNA (cytosine-5)-methyltransferase 1, replication foci domain
B8PG48_POSPM	A0A72B4FCF50B7CE	1157	FPrintScan	PR00105	C5METTRFRASE	683	699	2.1999990098070814E-10	T	28-Feb-2014	IPR001525	C-5 cytosine methyltransferase	Molecular Function: DNA binding (GO:0003677), Biological Process: DNA methylation (GO:0006306), Molecular Function: methyltransferase activity (GO:0008168)
B8PG48_POSPM	A0A72B4FCF50B7CE	1157	FPrintScan	PR00105	C5METTRFRASE	812	826	2.1999990098070814E-10	T	28-Feb-2014	IPR001525	C-5 cytosine methyltransferase	Molecular Function: DNA binding (GO:0003677), Biological Process: DNA methylation (GO:0006306), Molecular Function: methyltransferase activity (GO:0008168)
B8PG48_POSPM	A0A72B4FCF50B7CE	1157	FPrintScan	PR00105	C5METTRFRASE	873	886	2.1999990098070814E-10	T	28-Feb-2014	IPR001525	C-5 cytosine methyltransferase	Molecular Function: DNA binding (GO:0003677), Biological Process: DNA methylation (GO:0006306), Molecular Function: methyltransferase activity (GO:0008168)
B8PG48_POSPM	A0A72B4FCF50B7CE	1157	HMMPanther	PTHR10629	PTHR10629	677	1145	1.7999975402237756E-87	T	28-Feb-2014	IPR001525	C-5 cytosine methyltransferase	Molecular Function: DNA binding (GO:0003677), Biological Process: DNA methylation (GO:0006306), Molecular Function: methyltransferase activity (GO:0008168)
B8PG48_POSPM	A0A72B4FCF50B7CE	1157	ProfileScan	PS51038	BAH	350	483	0.0	T	28-Feb-2014	IPR001025	Bromo adjacent homology (BAH) domain	Molecular Function: DNA binding (GO:0003677)
B8PG48_POSPM	A0A72B4FCF50B7CE	1157	ProfileScan	PS51038	BAH	526	647	0.0	T	28-Feb-2014	IPR001025	Bromo adjacent homology (BAH) domain	Molecular Function: DNA binding (GO:0003677)
B8PG48_POSPM	A0A72B4FCF50B7CE	1157	Gene3D	G3DSA:3.40.50.150	G3DSA:3.40.50.150	677	958	1.0E-47	T	28-Feb-2014	NULL	NULL
B8PG48_POSPM	A0A72B4FCF50B7CE	1157	HMMPfam	PF00145	DNA_methylase	684	1142	5.400000000000019E-38	T	28-Feb-2014	IPR001525	C-5 cytosine methyltransferase	Molecular Function: DNA binding (GO:0003677), Biological Process: DNA methylation (GO:0006306), Molecular Function: methyltransferase activity (GO:0008168)
B8PG48_POSPM	A0A72B4FCF50B7CE	1157	superfamily	SSF53335	SSF53335	680	1144	3.199998990463549E-67	T	28-Feb-2014	NULL	NULL
B8PG48_POSPM	A0A72B4FCF50B7CE	1157	HMMTigr	TIGR00675	dcm	687	1141	3.7E-35	T	28-Feb-2014	IPR001525	C-5 cytosine methyltransferase	Molecular Function: DNA binding (GO:0003677), Biological Process: DNA methylation (GO:0006306), Molecular Function: methyltransferase activity (GO:0008168)
B8PG48_POSPM	A0A72B4FCF50B7CE	1157	HMMPfam	PF12047	DNMT1-RFD	32	166	8.69999999999999E-12	T	28-Feb-2014	IPR022702	DNA (cytosine-5)-methyltransferase 1, replication foci domain
B8PG48_POSPM	A0A72B4FCF50B7CE	1157	HMMPanther	PTHR10629:SF10	PTHR10629:SF10	677	1145	1.7999975402237756E-87	T	28-Feb-2014	NULL	NULL
D8PV89_SCHCM	FB652C96C58DB2B4	1412	FPrintScan	PR00105	C5METTRFRASE	927	943	8.900008294180531E-15	T	03-May-2013	IPR001525	C-5 cytosine methyltransferase	Molecular Function: DNA binding (GO:0003677), Biological Process: DNA methylation (GO:0006306), Molecular Function: methyltransferase activity (GO:0008168)
D8PV89_SCHCM	FB652C96C58DB2B4	1412	FPrintScan	PR00105	C5METTRFRASE	1054	1068	8.900008294180531E-15	T	03-May-2013	IPR001525	C-5 cytosine methyltransferase	Molecular Function: DNA binding (GO:0003677), Biological Process: DNA methylation (GO:0006306), Molecular Function: methyltransferase activity (GO:0008168)
D8PV89_SCHCM	FB652C96C58DB2B4	1412	FPrintScan	PR00105	C5METTRFRASE	1115	1128	8.900008294180531E-15	T	03-May-2013	IPR001525	C-5 cytosine methyltransferase	Molecular Function: DNA binding (GO:0003677), Biological Process: DNA methylation (GO:0006306), Molecular Function: methyltransferase activity (GO:0008168)
D8PV89_SCHCM	FB652C96C58DB2B4	1412	PatternScan	PS00094	C5_MTASE_1	1015	1027	0.0	T	03-May-2013	IPR018117	DNA methylase, C-5 cytosine-specific, active site	Molecular Function: DNA binding (GO:0003677), Biological Process: DNA methylation (GO:0006306)
D8PV89_SCHCM	FB652C96C58DB2B4	1412	HMMPanther	PTHR10629	PTHR10629	925	1407	1.5000096574877753E-83	T	03-May-2013	IPR001525	C-5 cytosine methyltransferase	Molecular Function: DNA binding (GO:0003677), Biological Process: DNA methylation (GO:0006306), Molecular Function: methyltransferase activity (GO:0008168)
D8PV89_SCHCM	FB652C96C58DB2B4	1412	ProfileScan	PS51038	BAH	598	718	0.0	T	03-May-2013	IPR001025	Bromo adjacent homology (BAH) domain	Molecular Function: DNA binding (GO:0003677)
D8PV89_SCHCM	FB652C96C58DB2B4	1412	Gene3D	G3DSA:3.40.50.150	G3DSA:3.40.50.150	923	1202	2.099999999835986E-52	T	03-May-2013	NULL	NULL
D8PV89_SCHCM	FB652C96C58DB2B4	1412	PatternScan	PS00095	C5_MTASE_2	1375	1393	0.0	T	03-May-2013	IPR018117	DNA methylase, C-5 cytosine-specific, active site	Molecular Function: DNA binding (GO:0003677), Biological Process: DNA methylation (GO:0006306)
D8PV89_SCHCM	FB652C96C58DB2B4	1412	HMMPfam	PF01426	BAH	582	715	8.600000000000006E-12	T	03-May-2013	IPR001025	Bromo adjacent homology (BAH) domain	Molecular Function: DNA binding (GO:0003677)
D8PV89_SCHCM	FB652C96C58DB2B4	1412	HMMPfam	PF00145	DNA_methylase	927	1393	3.999999999999978E-48	T	03-May-2013	IPR001525	C-5 cytosine methyltransferase	Molecular Function: DNA binding (GO:0003677), Biological Process: DNA methylation (GO:0006306), Molecular Function: methyltransferase activity (GO:0008168)
D8PV89_SCHCM	FB652C96C58DB2B4	1412	superfamily	SSF53335	SSF53335	924	1393	6.299981794347407E-69	T	03-May-2013	NULL	NULL
D8PV89_SCHCM	FB652C96C58DB2B4	1412	HMMTigr	TIGR00675	dcm	930	1392	2.7000000000000167E-39	T	03-May-2013	IPR001525	C-5 cytosine methyltransferase	Molecular Function: DNA binding (GO:0003677), Biological Process: DNA methylation (GO:0006306), Molecular Function: methyltransferase activity (GO:0008168)
D8PV89_SCHCM	FB652C96C58DB2B4	1412	HMMPfam	PF12047	DNMT1-RFD	223	388	1.9999999999999993E-9	T	03-May-2013	IPR022702	DNA (cytosine-5)-methyltransferase 1, replication foci domain
F8Q7P9_SERL3	ADD4F58A0D0DE21C	1285	FPrintScan	PR00105	C5METTRFRASE	811	827	4.1999977133958054E-13	T	03-May-2013	IPR001525	C-5 cytosine methyltransferase	Molecular Function: DNA binding (GO:0003677), Biological Process: DNA methylation (GO:0006306), Molecular Function: methyltransferase activity (GO:0008168)
F8Q7P9_SERL3	ADD4F58A0D0DE21C	1285	FPrintScan	PR00105	C5METTRFRASE	939	953	4.1999977133958054E-13	T	03-May-2013	IPR001525	C-5 cytosine methyltransferase	Molecular Function: DNA binding (GO:0003677), Biological Process: DNA methylation (GO:0006306), Molecular Function: methyltransferase activity (GO:0008168)
F8Q7P9_SERL3	ADD4F58A0D0DE21C	1285	FPrintScan	PR00105	C5METTRFRASE	1001	1014	4.1999977133958054E-13	T	03-May-2013	IPR001525	C-5 cytosine methyltransferase	Molecular Function: DNA binding (GO:0003677), Biological Process: DNA methylation (GO:0006306), Molecular Function: methyltransferase activity (GO:0008168)
F8Q7P9_SERL3	ADD4F58A0D0DE21C	1285	PatternScan	PS00094	C5_MTASE_1	900	912	0.0	T	03-May-2013	IPR018117	DNA methylase, C-5 cytosine-specific, active site	Molecular Function: DNA binding (GO:0003677), Biological Process: DNA methylation (GO:0006306)
F8Q7P9_SERL3	ADD4F58A0D0DE21C	1285	HMMPanther	PTHR10629	PTHR10629	800	1280	1.3000049540733014E-81	T	03-May-2013	IPR001525	C-5 cytosine methyltransferase	Molecular Function: DNA binding (GO:0003677), Biological Process: DNA methylation (GO:0006306), Molecular Function: methyltransferase activity (GO:0008168)
F8Q7P9_SERL3	ADD4F58A0D0DE21C	1285	ProfileScan	PS51038	BAH	467	605	0.0	T	03-May-2013	IPR001025	Bromo adjacent homology (BAH) domain	Molecular Function: DNA binding (GO:0003677)
F8Q7P9_SERL3	ADD4F58A0D0DE21C	1285	ProfileScan	PS51038	BAH	650	776	0.0	T	03-May-2013	IPR001025	Bromo adjacent homology (BAH) domain	Molecular Function: DNA binding (GO:0003677)
F8Q7P9_SERL3	ADD4F58A0D0DE21C	1285	Gene3D	G3DSA:3.40.50.150	G3DSA:3.40.50.150	805	1090	4.40000000013994E-52	T	03-May-2013	NULL	NULL
F8Q7P9_SERL3	ADD4F58A0D0DE21C	1285	PatternScan	PS00095	C5_MTASE_2	1248	1266	0.0	T	03-May-2013	IPR018117	DNA methylase, C-5 cytosine-specific, active site	Molecular Function: DNA binding (GO:0003677), Biological Process: DNA methylation (GO:0006306)
F8Q7P9_SERL3	ADD4F58A0D0DE21C	1285	HMMPfam	PF01426	BAH	469	601	2.4999999999999965E-11	T	03-May-2013	IPR001025	Bromo adjacent homology (BAH) domain	Molecular Function: DNA binding (GO:0003677)
F8Q7P9_SERL3	ADD4F58A0D0DE21C	1285	HMMPfam	PF01426	BAH	650	763	1.6000000000000007E-4	T	03-May-2013	IPR001025	Bromo adjacent homology (BAH) domain	Molecular Function: DNA binding (GO:0003677)
F8Q7P9_SERL3	ADD4F58A0D0DE21C	1285	HMMPfam	PF00145	DNA_methylase	811	1267	1.2999999999999797E-34	T	03-May-2013	IPR001525	C-5 cytosine methyltransferase	Molecular Function: DNA binding (GO:0003677), Biological Process: DNA methylation (GO:0006306), Molecular Function: methyltransferase activity (GO:0008168)
F8Q7P9_SERL3	ADD4F58A0D0DE21C	1285	superfamily	SSF53335	SSF53335	810	1270	5.000009099153538E-55	T	03-May-2013	NULL	NULL
F8Q7P9_SERL3	ADD4F58A0D0DE21C	1285	HMMSmart	SM00439	BAH	467	605	5.500005465099994E-11	T	03-May-2013	IPR001025	Bromo adjacent homology (BAH) domain	Molecular Function: DNA binding (GO:0003677)
F8Q7P9_SERL3	ADD4F58A0D0DE21C	1285	HMMSmart	SM00439	BAH	650	776	0.0010	T	03-May-2013	IPR001025	Bromo adjacent homology (BAH) domain	Molecular Function: DNA binding (GO:0003677)
F8Q7P9_SERL3	ADD4F58A0D0DE21C	1285	HMMTigr	TIGR00675	dcm	814	1052	1.6999999999999924E-30	T	03-May-2013	IPR001525	C-5 cytosine methyltransferase	Molecular Function: DNA binding (GO:0003677), Biological Process: DNA methylation (GO:0006306), Molecular Function: methyltransferase activity (GO:0008168)
F8Q7P9_SERL3	ADD4F58A0D0DE21C	1285	HMMPanther	PTHR10629:SF10	PTHR10629:SF10	800	1280	1.3000049540733014E-81	T	03-May-2013	NULL	NULL
B0CSP1_LACBS	511861C58BA4A270	1309	FPrintScan	PR00105	C5METTRFRASE	795	811	2.39999798157265E-12	T	03-May-2013	IPR001525	C-5 cytosine methyltransferase	Molecular Function: DNA binding (GO:0003677), Biological Process: DNA methylation (GO:0006306), Molecular Function: methyltransferase activity (GO:0008168)
B0CSP1_LACBS	511861C58BA4A270	1309	FPrintScan	PR00105	C5METTRFRASE	941	955	2.39999798157265E-12	T	03-May-2013	IPR001525	C-5 cytosine methyltransferase	Molecular Function: DNA binding (GO:0003677), Biological Process: DNA methylation (GO:0006306), Molecular Function: methyltransferase activity (GO:0008168)
B0CSP1_LACBS	511861C58BA4A270	1309	FPrintScan	PR00105	C5METTRFRASE	997	1010	2.39999798157265E-12	T	03-May-2013	IPR001525	C-5 cytosine methyltransferase	Molecular Function: DNA binding (GO:0003677), Biological Process: DNA methylation (GO:0006306), Molecular Function: methyltransferase activity (GO:0008168)
B0CSP1_LACBS	511861C58BA4A270	1309	PatternScan	PS00094	C5_MTASE_1	902	914	0.0	T	03-May-2013	IPR018117	DNA methylase, C-5 cytosine-specific, active site	Molecular Function: DNA binding (GO:0003677), Biological Process: DNA methylation (GO:0006306)
B0CSP1_LACBS	511861C58BA4A270	1309	PatternScan	PS00094	C5_MTASE_1	923	935	0.0	T	03-May-2013	IPR018117	DNA methylase, C-5 cytosine-specific, active site	Molecular Function: DNA binding (GO:0003677), Biological Process: DNA methylation (GO:0006306)
B0CSP1_LACBS	511861C58BA4A270	1309	HMMPanther	PTHR10629	PTHR10629	788	1304	3.199998990463549E-84	T	03-May-2013	IPR001525	C-5 cytosine methyltransferase	Molecular Function: DNA binding (GO:0003677), Biological Process: DNA methylation (GO:0006306), Molecular Function: methyltransferase activity (GO:0008168)
B0CSP1_LACBS	511861C58BA4A270	1309	ProfileScan	PS51038	BAH	482	617	0.0	T	03-May-2013	IPR001025	Bromo adjacent homology (BAH) domain	Molecular Function: DNA binding (GO:0003677)
B0CSP1_LACBS	511861C58BA4A270	1309	Gene3D	G3DSA:3.40.50.150	G3DSA:3.40.50.150	789	1089	2.3999999999358628E-51	T	03-May-2013	NULL	NULL
B0CSP1_LACBS	511861C58BA4A270	1309	HMMPfam	PF01426	BAH	483	617	4.599999999999999E-16	T	03-May-2013	IPR001025	Bromo adjacent homology (BAH) domain	Molecular Function: DNA binding (GO:0003677)
B0CSP1_LACBS	511861C58BA4A270	1309	HMMPfam	PF00145	DNA_methylase	900	1290	5.199999999999962E-43	T	03-May-2013	IPR001525	C-5 cytosine methyltransferase	Molecular Function: DNA binding (GO:0003677), Biological Process: DNA methylation (GO:0006306), Molecular Function: methyltransferase activity (GO:0008168)
B0CSP1_LACBS	511861C58BA4A270	1309	superfamily	SSF53335	SSF53335	792	1290	5.299973298855572E-66	T	03-May-2013	NULL	NULL
B0CSP1_LACBS	511861C58BA4A270	1309	HMMSmart	SM00439	BAH	482	617	1.0999990912078717E-13	T	03-May-2013	IPR001025	Bromo adjacent homology (BAH) domain	Molecular Function: DNA binding (GO:0003677)
B0CSP1_LACBS	511861C58BA4A270	1309	HMMTigr	TIGR00675	dcm	899	1290	1.9000000000000045E-34	T	03-May-2013	IPR001525	C-5 cytosine methyltransferase	Molecular Function: DNA binding (GO:0003677), Biological Process: DNA methylation (GO:0006306), Molecular Function: methyltransferase activity (GO:0008168)
B0CSP1_LACBS	511861C58BA4A270	1309	Gene3D	G3DSA:3.90.120.10	G3DSA:3.90.120.10	1229	1278	8.599999999929351E-7	T	03-May-2013	NULL	NULL
B0CSP1_LACBS	511861C58BA4A270	1309	HMMPfam	PF12047	DNMT1-RFD	164	317	7.900000000000011E-9	T	03-May-2013	IPR022702	DNA (cytosine-5)-methyltransferase 1, replication foci domain
B0CSP1_LACBS	511861C58BA4A270	1309	HMMPanther	PTHR10629:SF10	PTHR10629:SF10	788	1304	3.199998990463549E-84	T	03-May-2013	NULL	NULL
D8PMC9_SCHCM	0920E69BD8EBE768	1190	FPrintScan	PR00105	C5METTRFRASE	698	714	4.3999996743974716E-11	T	03-May-2013	IPR001525	C-5 cytosine methyltransferase	Molecular Function: DNA binding (GO:0003677), Biological Process: DNA methylation (GO:0006306), Molecular Function: methyltransferase activity (GO:0008168)
D8PMC9_SCHCM	0920E69BD8EBE768	1190	FPrintScan	PR00105	C5METTRFRASE	834	848	4.3999996743974716E-11	T	03-May-2013	IPR001525	C-5 cytosine methyltransferase	Molecular Function: DNA binding (GO:0003677), Biological Process: DNA methylation (GO:0006306), Molecular Function: methyltransferase activity (GO:0008168)
D8PMC9_SCHCM	0920E69BD8EBE768	1190	FPrintScan	PR00105	C5METTRFRASE	895	908	4.3999996743974716E-11	T	03-May-2013	IPR001525	C-5 cytosine methyltransferase	Molecular Function: DNA binding (GO:0003677), Biological Process: DNA methylation (GO:0006306), Molecular Function: methyltransferase activity (GO:0008168)
D8PMC9_SCHCM	0920E69BD8EBE768	1190	HMMPfam	PF03602	Cons_hypoth95	694	752	1.7000000000000004E-4	T	03-May-2013	IPR004398	RNA methyltransferase, RsmD	Molecular Function: methyltransferase activity (GO:0008168), Biological Process: rRNA methylation (GO:0031167)
D8PMC9_SCHCM	0920E69BD8EBE768	1190	HMMPanther	PTHR10629	PTHR10629	689	1181	2.2999842048856965E-78	T	03-May-2013	IPR001525	C-5 cytosine methyltransferase	Molecular Function: DNA binding (GO:0003677), Biological Process: DNA methylation (GO:0006306), Molecular Function: methyltransferase activity (GO:0008168)
D8PMC9_SCHCM	0920E69BD8EBE768	1190	Gene3D	G3DSA:3.40.50.150	G3DSA:3.40.50.150	691	757	2.299999999906829E-47	T	03-May-2013	NULL	NULL
D8PMC9_SCHCM	0920E69BD8EBE768	1190	Gene3D	G3DSA:3.40.50.150	G3DSA:3.40.50.150	792	983	2.299999999906829E-47	T	03-May-2013	NULL	NULL
D8PMC9_SCHCM	0920E69BD8EBE768	1190	HMMPfam	PF00145	DNA_methylase	790	1161	4.1999999999999957E-35	T	03-May-2013	IPR001525	C-5 cytosine methyltransferase	Molecular Function: DNA binding (GO:0003677), Biological Process: DNA methylation (GO:0006306), Molecular Function: methyltransferase activity (GO:0008168)
D8PMC9_SCHCM	0920E69BD8EBE768	1190	superfamily	SSF53335	SSF53335	695	1163	3.30001976117415E-72	T	03-May-2013	NULL	NULL
D8PMC9_SCHCM	0920E69BD8EBE768	1190	HMMTigr	TIGR00675	dcm	699	1160	3.7E-30	T	03-May-2013	IPR001525	C-5 cytosine methyltransferase	Molecular Function: DNA binding (GO:0003677), Biological Process: DNA methylation (GO:0006306), Molecular Function: methyltransferase activity (GO:0008168)
D8PMC9_SCHCM	0920E69BD8EBE768	1190	HMMPfam	PF12047	DNMT1-RFD	81	193	8.200000000000006E-8	T	03-May-2013	IPR022702	DNA (cytosine-5)-methyltransferase 1, replication foci domain
D8PMC9_SCHCM	0920E69BD8EBE768	1190	HMMPanther	PTHR10629:SF10	PTHR10629:SF10	689	1181	2.2999842048856965E-78	T	03-May-2013	NULL	NULL
A8N3W7_COPC7	60D97C0E84946C4F	1235	FPrintScan	PR00105	C5METTRFRASE	758	774	9.59999914716171E-7	T	03-May-2013	IPR001525	C-5 cytosine methyltransferase	Molecular Function: DNA binding (GO:0003677), Biological Process: DNA methylation (GO:0006306), Molecular Function: methyltransferase activity (GO:0008168)
A8N3W7_COPC7	60D97C0E84946C4F	1235	FPrintScan	PR00105	C5METTRFRASE	888	902	9.59999914716171E-7	T	03-May-2013	IPR001525	C-5 cytosine methyltransferase	Molecular Function: DNA binding (GO:0003677), Biological Process: DNA methylation (GO:0006306), Molecular Function: methyltransferase activity (GO:0008168)
A8N3W7_COPC7	60D97C0E84946C4F	1235	FPrintScan	PR00105	C5METTRFRASE	949	962	9.59999914716171E-7	T	03-May-2013	IPR001525	C-5 cytosine methyltransferase	Molecular Function: DNA binding (GO:0003677), Biological Process: DNA methylation (GO:0006306), Molecular Function: methyltransferase activity (GO:0008168)
A8N3W7_COPC7	60D97C0E84946C4F	1235	HMMPanther	PTHR10629	PTHR10629	750	1219	6.100026561498381E-84	T	03-May-2013	IPR001525	C-5 cytosine methyltransferase	Molecular Function: DNA binding (GO:0003677), Biological Process: DNA methylation (GO:0006306), Molecular Function: methyltransferase activity (GO:0008168)
A8N3W7_COPC7	60D97C0E84946C4F	1235	ProfileScan	PS51038	BAH	410	541	0.0	T	03-May-2013	IPR001025	Bromo adjacent homology (BAH) domain	Molecular Function: DNA binding (GO:0003677)
A8N3W7_COPC7	60D97C0E84946C4F	1235	Gene3D	G3DSA:3.40.50.150	G3DSA:3.40.50.150	750	1028	5.299999999990371E-42	T	03-May-2013	NULL	NULL
A8N3W7_COPC7	60D97C0E84946C4F	1235	PatternScan	PS00095	C5_MTASE_2	1186	1204	0.0	T	03-May-2013	IPR018117	DNA methylase, C-5 cytosine-specific, active site	Molecular Function: DNA binding (GO:0003677), Biological Process: DNA methylation (GO:0006306)
A8N3W7_COPC7	60D97C0E84946C4F	1235	HMMPfam	PF01426	BAH	458	540	9.500000000000004E-10	T	03-May-2013	IPR001025	Bromo adjacent homology (BAH) domain	Molecular Function: DNA binding (GO:0003677)
A8N3W7_COPC7	60D97C0E84946C4F	1235	HMMPfam	PF00145	DNA_methylase	758	1205	2.1999999999999682E-34	T	03-May-2013	IPR001525	C-5 cytosine methyltransferase	Molecular Function: DNA binding (GO:0003677), Biological Process: DNA methylation (GO:0006306), Molecular Function: methyltransferase activity (GO:0008168)
A8N3W7_COPC7	60D97C0E84946C4F	1235	superfamily	SSF53335	SSF53335	755	1206	1.0E-63	T	03-May-2013	NULL	NULL
A8N3W7_COPC7	60D97C0E84946C4F	1235	HMMPfam	PF12047	DNMT1-RFD	102	218	1.4E-8	T	03-May-2013	IPR022702	DNA (cytosine-5)-methyltransferase 1, replication foci domain
A8N3W7_COPC7	60D97C0E84946C4F	1235	HMMPanther	PTHR10629:SF10	PTHR10629:SF10	750	1219	6.100026561498381E-84	T	03-May-2013	NULL	NULL
B0CNH7_LACBS	FB38E58A6C730F22	1273	FPrintScan	PR00105	C5METTRFRASE	748	764	2.899997178621844E-9	T	28-Feb-2014	IPR001525	C-5 cytosine methyltransferase	Molecular Function: DNA binding (GO:0003677), Biological Process: DNA methylation (GO:0006306), Molecular Function: methyltransferase activity (GO:0008168)
B0CNH7_LACBS	FB38E58A6C730F22	1273	FPrintScan	PR00105	C5METTRFRASE	878	892	2.899997178621844E-9	T	28-Feb-2014	IPR001525	C-5 cytosine methyltransferase	Molecular Function: DNA binding (GO:0003677), Biological Process: DNA methylation (GO:0006306), Molecular Function: methyltransferase activity (GO:0008168)
B0CNH7_LACBS	FB38E58A6C730F22	1273	FPrintScan	PR00105	C5METTRFRASE	936	949	2.899997178621844E-9	T	28-Feb-2014	IPR001525	C-5 cytosine methyltransferase	Molecular Function: DNA binding (GO:0003677), Biological Process: DNA methylation (GO:0006306), Molecular Function: methyltransferase activity (GO:0008168)
B0CNH7_LACBS	FB38E58A6C730F22	1273	HMMPanther	PTHR10629	PTHR10629	743	1256	1.6999880237095307E-82	T	28-Feb-2014	IPR001525	C-5 cytosine methyltransferase	Molecular Function: DNA binding (GO:0003677), Biological Process: DNA methylation (GO:0006306), Molecular Function: methyltransferase activity (GO:0008168)
B0CNH7_LACBS	FB38E58A6C730F22	1273	ProfileScan	PS51038	BAH	409	534	0.0	T	28-Feb-2014	IPR001025	Bromo adjacent homology (BAH) domain	Molecular Function: DNA binding (GO:0003677)
B0CNH7_LACBS	FB38E58A6C730F22	1273	ProfileScan	PS51038	BAH	583	709	0.0	T	28-Feb-2014	IPR001025	Bromo adjacent homology (BAH) domain	Molecular Function: DNA binding (GO:0003677)
B0CNH7_LACBS	FB38E58A6C730F22	1273	Gene3D	G3DSA:3.40.50.150	G3DSA:3.40.50.150	744	965	2.9000000000069707E-43	T	28-Feb-2014	NULL	NULL
B0CNH7_LACBS	FB38E58A6C730F22	1273	Gene3D	G3DSA:3.40.50.150	G3DSA:3.40.50.150	1005	1033	2.9000000000069707E-43	T	28-Feb-2014	NULL	NULL
B0CNH7_LACBS	FB38E58A6C730F22	1273	HMMPfam	PF01426	BAH	409	533	6.200000000000002E-11	T	28-Feb-2014	IPR001025	Bromo adjacent homology (BAH) domain	Molecular Function: DNA binding (GO:0003677)
B0CNH7_LACBS	FB38E58A6C730F22	1273	HMMPfam	PF00145	DNA_methylase	749	1240	4.7000000000000273E-35	T	28-Feb-2014	IPR001525	C-5 cytosine methyltransferase	Molecular Function: DNA binding (GO:0003677), Biological Process: DNA methylation (GO:0006306), Molecular Function: methyltransferase activity (GO:0008168)
B0CNH7_LACBS	FB38E58A6C730F22	1273	superfamily	SSF53335	SSF53335	745	1242	9.900018047983833E-68	T	28-Feb-2014	NULL	NULL
B0CNH7_LACBS	FB38E58A6C730F22	1273	HMMSmart	SM00439	BAH	409	534	6.30000254573022E-7	T	28-Feb-2014	IPR001025	Bromo adjacent homology (BAH) domain	Molecular Function: DNA binding (GO:0003677)
B0CNH7_LACBS	FB38E58A6C730F22	1273	Gene3D	G3DSA:3.90.120.10	G3DSA:3.90.120.10	1183	1228	3.399999999982345E-5	T	28-Feb-2014	NULL	NULL
B0CNH7_LACBS	FB38E58A6C730F22	1273	HMMPfam	PF12047	DNMT1-RFD	96	224	3.600000000000006E-12	T	28-Feb-2014	IPR022702	DNA (cytosine-5)-methyltransferase 1, replication foci domain
B0CNH7_LACBS	FB38E58A6C730F22	1273	HMMPanther	PTHR10629:SF10	PTHR10629:SF10	743	1256	1.6999880237095307E-82	T	28-Feb-2014	NULL	NULL
A8NEZ8_COPC7	E246C74D52221631	1253	FPrintScan	PR00105	C5METTRFRASE	742	758	2.1999990098070816E-13	T	28-Feb-2014	IPR001525	C-5 cytosine methyltransferase	Molecular Function: DNA binding (GO:0003677), Biological Process: DNA methylation (GO:0006306), Molecular Function: methyltransferase activity (GO:0008168)
A8NEZ8_COPC7	E246C74D52221631	1253	FPrintScan	PR00105	C5METTRFRASE	871	885	2.1999990098070816E-13	T	28-Feb-2014	IPR001525	C-5 cytosine methyltransferase	Molecular Function: DNA binding (GO:0003677), Biological Process: DNA methylation (GO:0006306), Molecular Function: methyltransferase activity (GO:0008168)
A8NEZ8_COPC7	E246C74D52221631	1253	FPrintScan	PR00105	C5METTRFRASE	930	943	2.1999990098070816E-13	T	28-Feb-2014	IPR001525	C-5 cytosine methyltransferase	Molecular Function: DNA binding (GO:0003677), Biological Process: DNA methylation (GO:0006306), Molecular Function: methyltransferase activity (GO:0008168)
A8NEZ8_COPC7	E246C74D52221631	1253	PatternScan	PS00094	C5_MTASE_1	832	844	0.0	T	28-Feb-2014	IPR018117	DNA methylase, C-5 cytosine-specific, active site	Molecular Function: DNA binding (GO:0003677), Biological Process: DNA methylation (GO:0006306)
A8NEZ8_COPC7	E246C74D52221631	1253	HMMPanther	PTHR10629	PTHR10629	729	1247	7.600000111158083E-83	T	28-Feb-2014	IPR001525	C-5 cytosine methyltransferase	Molecular Function: DNA binding (GO:0003677), Biological Process: DNA methylation (GO:0006306), Molecular Function: methyltransferase activity (GO:0008168)
A8NEZ8_COPC7	E246C74D52221631	1253	ProfileScan	PS51038	BAH	417	551	0.0	T	28-Feb-2014	IPR001025	Bromo adjacent homology (BAH) domain	Molecular Function: DNA binding (GO:0003677)
A8NEZ8_COPC7	E246C74D52221631	1253	ProfileScan	PS51038	BAH	590	718	0.0	T	28-Feb-2014	IPR001025	Bromo adjacent homology (BAH) domain	Molecular Function: DNA binding (GO:0003677)
A8NEZ8_COPC7	E246C74D52221631	1253	Gene3D	G3DSA:3.40.50.150	G3DSA:3.40.50.150	737	959	7.700000000487894E-52	T	28-Feb-2014	NULL	NULL
A8NEZ8_COPC7	E246C74D52221631	1253	Gene3D	G3DSA:3.40.50.150	G3DSA:3.40.50.150	992	1016	7.700000000487894E-52	T	28-Feb-2014	NULL	NULL
A8NEZ8_COPC7	E246C74D52221631	1253	HMMPfam	PF01426	BAH	418	545	1.2000000000000004E-9	T	28-Feb-2014	IPR001025	Bromo adjacent homology (BAH) domain	Molecular Function: DNA binding (GO:0003677)
A8NEZ8_COPC7	E246C74D52221631	1253	HMMPfam	PF00145	DNA_methylase	744	1234	3.2999999999999737E-46	T	28-Feb-2014	IPR001525	C-5 cytosine methyltransferase	Molecular Function: DNA binding (GO:0003677), Biological Process: DNA methylation (GO:0006306), Molecular Function: methyltransferase activity (GO:0008168)
A8NEZ8_COPC7	E246C74D52221631	1253	superfamily	SSF53335	SSF53335	739	1234	1.1999906342192358E-68	T	28-Feb-2014	NULL	NULL
A8NEZ8_COPC7	E246C74D52221631	1253	HMMTigr	TIGR00675	dcm	744	1234	6.900000000000011E-39	T	28-Feb-2014	IPR001525	C-5 cytosine methyltransferase	Molecular Function: DNA binding (GO:0003677), Biological Process: DNA methylation (GO:0006306), Molecular Function: methyltransferase activity (GO:0008168)
A8NEZ8_COPC7	E246C74D52221631	1253	HMMPfam	PF12047	DNMT1-RFD	101	246	2.3000000000000007E-12	T	28-Feb-2014	IPR022702	DNA (cytosine-5)-methyltransferase 1, replication foci domain
A8NEZ8_COPC7	E246C74D52221631	1253	HMMPanther	PTHR10629:SF10	PTHR10629:SF10	729	1247	7.600000111158083E-83	T	28-Feb-2014	NULL	NULL
Q0UKZ3_PHANO	4FC62216C21585E0	403	superfamily	SSF53335	SSF53335	319	402	6.099999771262112E-18	T	28-Feb-2014	NULL	NULL
Q0UKZ3_PHANO	4FC62216C21585E0	403	Gene3D	G3DSA:3.40.50.150	G3DSA:3.40.50.150	316	402	3.600000000271166E-16	T	28-Feb-2014	NULL	NULL
Q0UKZ3_PHANO	4FC62216C21585E0	403	HMMPfam	PF00145	DNA_methylase	322	402	1.4999999999999991E-7	T	28-Feb-2014	IPR001525	C-5 cytosine methyltransferase	Molecular Function: DNA binding (GO:0003677), Biological Process: DNA methylation (GO:0006306), Molecular Function: methyltransferase activity (GO:0008168)
B6HGX3_PENCW	B26822B752696C0B	627	FPrintScan	PR00105	C5METTRFRASE	322	338	2.900000362699077E-7	T	28-Feb-2014	IPR001525	C-5 cytosine methyltransferase	Molecular Function: DNA binding (GO:0003677), Biological Process: DNA methylation (GO:0006306), Molecular Function: methyltransferase activity (GO:0008168)
B6HGX3_PENCW	B26822B752696C0B	627	FPrintScan	PR00105	C5METTRFRASE	426	440	2.900000362699077E-7	T	28-Feb-2014	IPR001525	C-5 cytosine methyltransferase	Molecular Function: DNA binding (GO:0003677), Biological Process: DNA methylation (GO:0006306), Molecular Function: methyltransferase activity (GO:0008168)
B6HGX3_PENCW	B26822B752696C0B	627	FPrintScan	PR00105	C5METTRFRASE	471	484	2.900000362699077E-7	T	28-Feb-2014	IPR001525	C-5 cytosine methyltransferase	Molecular Function: DNA binding (GO:0003677), Biological Process: DNA methylation (GO:0006306), Molecular Function: methyltransferase activity (GO:0008168)
B6HGX3_PENCW	B26822B752696C0B	627	superfamily	SSF53335	SSF53335	319	612	3.6000201503101096E-65	T	28-Feb-2014	NULL	NULL
B6HGX3_PENCW	B26822B752696C0B	627	HMMPanther	PTHR10629	PTHR10629	321	622	4.9000102778240806E-42	T	28-Feb-2014	IPR001525	C-5 cytosine methyltransferase	Molecular Function: DNA binding (GO:0003677), Biological Process: DNA methylation (GO:0006306), Molecular Function: methyltransferase activity (GO:0008168)
B6HGX3_PENCW	B26822B752696C0B	627	Gene3D	G3DSA:3.90.120.10	G3DSA:3.90.120.10	484	600	4.69999999961346E-18	T	28-Feb-2014	NULL	NULL
B6HGX3_PENCW	B26822B752696C0B	627	Gene3D	G3DSA:3.40.50.150	G3DSA:3.40.50.150	321	483	1.7000000000850444E-34	T	28-Feb-2014	NULL	NULL
B6HGX3_PENCW	B26822B752696C0B	627	HMMPanther	PTHR10629:SF10	PTHR10629:SF10	321	622	4.9000102778240806E-42	T	28-Feb-2014	NULL	NULL
B6HGX3_PENCW	B26822B752696C0B	627	HMMPfam	PF00145	DNA_methylase	322	522	2.3000000000000007E-27	T	28-Feb-2014	IPR001525	C-5 cytosine methyltransferase	Molecular Function: DNA binding (GO:0003677), Biological Process: DNA methylation (GO:0006306), Molecular Function: methyltransferase activity (GO:0008168)
B6HGX3_PENCW	B26822B752696C0B	627	HMMPfam	PF00145	DNA_methylase	557	612	1.6000000000000007E-10	T	28-Feb-2014	IPR001525	C-5 cytosine methyltransferase	Molecular Function: DNA binding (GO:0003677), Biological Process: DNA methylation (GO:0006306), Molecular Function: methyltransferase activity (GO:0008168)
O13369_ASCIM	615EDA2F2453C174	537	Gene3D	G3DSA:3.40.50.150	no description	221	446	1.6e-50	T	23-Apr-2013	NULL	NULL
O13369_ASCIM	615EDA2F2453C174	537	Gene3D	G3DSA:3.90.120.10	no description	469	512	8.2e-08	T	23-Apr-2013	NULL	NULL
O13369_ASCIM	615EDA2F2453C174	537	superfamily	SSF53335	S-adenosyl-L-methionine-dependent methyltransferases	225	526	6.5e-70	T	23-Apr-2013	NULL	NULL
O13369_ASCIM	615EDA2F2453C174	537	FPrintScan	PR00105	C5METTRFRASE	228	244	2.7e-08	T	23-Apr-2013	IPR001525	C-5 cytosine methyltransferase	Molecular Function: DNA binding (GO:0003677), Biological Process: DNA methylation (GO:0006306), Molecular Function: methyltransferase activity (GO:0008168)
O13369_ASCIM	615EDA2F2453C174	537	FPrintScan	PR00105	C5METTRFRASE	333	347	2.7e-08	T	23-Apr-2013	IPR001525	C-5 cytosine methyltransferase	Molecular Function: DNA binding (GO:0003677), Biological Process: DNA methylation (GO:0006306), Molecular Function: methyltransferase activity (GO:0008168)
O13369_ASCIM	615EDA2F2453C174	537	FPrintScan	PR00105	C5METTRFRASE	379	392	2.7e-08	T	23-Apr-2013	IPR001525	C-5 cytosine methyltransferase	Molecular Function: DNA binding (GO:0003677), Biological Process: DNA methylation (GO:0006306), Molecular Function: methyltransferase activity (GO:0008168)
O13369_ASCIM	615EDA2F2453C174	537	HMMPanther	PTHR10629:SF10	DNA (CYTOSINE-5)-METHYLTRANSFERASE 1 (DNMT1)	224	537	2e-55	T	23-Apr-2013	NULL	NULL
O13369_ASCIM	615EDA2F2453C174	537	HMMPanther	PTHR10629	CYTOSINE-SPECIFIC METHYLTRANSFERASE	224	537	2e-55	T	23-Apr-2013	IPR001525	C-5 cytosine methyltransferase	Molecular Function: DNA binding (GO:0003677), Biological Process: DNA methylation (GO:0006306), Molecular Function: methyltransferase activity (GO:0008168)
O13369_ASCIM	615EDA2F2453C174	537	PatternScan	PS00095	C5_MTASE_2	506	524	NA	T	23-Apr-2013	IPR018117	DNA methylase, C-5 cytosine-specific, active site	Molecular Function: DNA binding (GO:0003677), Biological Process: DNA methylation (GO:0006306)
O13369_ASCIM	615EDA2F2453C174	537	HMMPfam	PF00145	DNA_methylase	227	422	5.6e-32	T	23-Apr-2013	IPR001525	C-5 cytosine methyltransferase	Molecular Function: DNA binding (GO:0003677), Biological Process: DNA methylation (GO:0006306), Molecular Function: methyltransferase activity (GO:0008168)
O13369_ASCIM	615EDA2F2453C174	537	HMMPfam	PF00145	DNA_methylase	465	524	5.3e-12	T	23-Apr-2013	IPR001525	C-5 cytosine methyltransferase	Molecular Function: DNA binding (GO:0003677), Biological Process: DNA methylation (GO:0006306), Molecular Function: methyltransferase activity (GO:0008168)
O13369_ASCIM	615EDA2F2453C174	537	HMMPfam	PF01426	BAH	6	109	5.2e-05	T	23-Apr-2013	IPR001025	Bromo adjacent homology (BAH) domain	Molecular Function: DNA binding (GO:0003677)
C5FKQ7_ARTOC	33011D245387D240	586	FPrintScan	PR00105	C5METTRFRASE	295	311	1.600000650225277E-5	T	28-Feb-2014	IPR001525	C-5 cytosine methyltransferase	Molecular Function: DNA binding (GO:0003677), Biological Process: DNA methylation (GO:0006306), Molecular Function: methyltransferase activity (GO:0008168)
C5FKQ7_ARTOC	33011D245387D240	586	FPrintScan	PR00105	C5METTRFRASE	431	444	1.600000650225277E-5	T	28-Feb-2014	IPR001525	C-5 cytosine methyltransferase	Molecular Function: DNA binding (GO:0003677), Biological Process: DNA methylation (GO:0006306), Molecular Function: methyltransferase activity (GO:0008168)
C5FKQ7_ARTOC	33011D245387D240	586	PatternScan	PS00094	C5_MTASE_1	359	371	0.0	T	28-Feb-2014	IPR018117	DNA methylase, C-5 cytosine-specific, active site	Molecular Function: DNA binding (GO:0003677), Biological Process: DNA methylation (GO:0006306)
C5FKQ7_ARTOC	33011D245387D240	586	superfamily	SSF53335	SSF53335	292	567	4.900010277824081E-63	T	28-Feb-2014	NULL	NULL
C5FKQ7_ARTOC	33011D245387D240	586	HMMPanther	PTHR10629	PTHR10629	292	574	1.1000015067164283E-38	T	28-Feb-2014	IPR001525	C-5 cytosine methyltransferase	Molecular Function: DNA binding (GO:0003677), Biological Process: DNA methylation (GO:0006306), Molecular Function: methyltransferase activity (GO:0008168)
C5FKQ7_ARTOC	33011D245387D240	586	Gene3D	G3DSA:3.90.120.10	G3DSA:3.90.120.10	491	518	4.200000000020304E-5	T	28-Feb-2014	NULL	NULL
C5FKQ7_ARTOC	33011D245387D240	586	Gene3D	G3DSA:3.40.50.150	G3DSA:3.40.50.150	290	487	2.600000000174705E-41	T	28-Feb-2014	NULL	NULL
C5FKQ7_ARTOC	33011D245387D240	586	PatternScan	PS00095	C5_MTASE_2	547	565	0.0	T	28-Feb-2014	IPR018117	DNA methylase, C-5 cytosine-specific, active site	Molecular Function: DNA binding (GO:0003677), Biological Process: DNA methylation (GO:0006306)
C5FKQ7_ARTOC	33011D245387D240	586	HMMPfam	PF00145	DNA_methylase	295	450	1.3999999999999999E-24	T	28-Feb-2014	IPR001525	C-5 cytosine methyltransferase	Molecular Function: DNA binding (GO:0003677), Biological Process: DNA methylation (GO:0006306), Molecular Function: methyltransferase activity (GO:0008168)
C5FKQ7_ARTOC	33011D245387D240	586	HMMPfam	PF00145	DNA_methylase	514	566	3.3999999999999993E-8	T	28-Feb-2014	IPR001525	C-5 cytosine methyltransferase	Molecular Function: DNA binding (GO:0003677), Biological Process: DNA methylation (GO:0006306), Molecular Function: methyltransferase activity (GO:0008168)
B8M4M9_TALSN	AEBCD45E54003D03	611	FPrintScan	PR00105	C5METTRFRASE	298	314	5.999997028632488E-7	T	28-Feb-2014	IPR001525	C-5 cytosine methyltransferase	Molecular Function: DNA binding (GO:0003677), Biological Process: DNA methylation (GO:0006306), Molecular Function: methyltransferase activity (GO:0008168)
B8M4M9_TALSN	AEBCD45E54003D03	611	FPrintScan	PR00105	C5METTRFRASE	404	418	5.999997028632488E-7	T	28-Feb-2014	IPR001525	C-5 cytosine methyltransferase	Molecular Function: DNA binding (GO:0003677), Biological Process: DNA methylation (GO:0006306), Molecular Function: methyltransferase activity (GO:0008168)
B8M4M9_TALSN	AEBCD45E54003D03	611	FPrintScan	PR00105	C5METTRFRASE	449	462	5.999997028632488E-7	T	28-Feb-2014	IPR001525	C-5 cytosine methyltransferase	Molecular Function: DNA binding (GO:0003677), Biological Process: DNA methylation (GO:0006306), Molecular Function: methyltransferase activity (GO:0008168)
B8M4M9_TALSN	AEBCD45E54003D03	611	superfamily	SSF53335	SSF53335	295	586	1.1000015067164282E-62	T	28-Feb-2014	NULL	NULL
B8M4M9_TALSN	AEBCD45E54003D03	611	HMMPanther	PTHR10629	PTHR10629	190	595	9.000004079572781E-42	T	28-Feb-2014	IPR001525	C-5 cytosine methyltransferase	Molecular Function: DNA binding (GO:0003677), Biological Process: DNA methylation (GO:0006306), Molecular Function: methyltransferase activity (GO:0008168)
B8M4M9_TALSN	AEBCD45E54003D03	611	Gene3D	G3DSA:3.90.120.10	G3DSA:3.90.120.10	506	572	1.6000000000150136E-6	T	28-Feb-2014	NULL	NULL
B8M4M9_TALSN	AEBCD45E54003D03	611	Gene3D	G3DSA:3.40.50.150	G3DSA:3.40.50.150	292	504	5.500000000072897E-46	T	28-Feb-2014	NULL	NULL
B8M4M9_TALSN	AEBCD45E54003D03	611	HMMPfam	PF00145	DNA_methylase	297	510	1.2000000000000005E-28	T	28-Feb-2014	IPR001525	C-5 cytosine methyltransferase	Molecular Function: DNA binding (GO:0003677), Biological Process: DNA methylation (GO:0006306), Molecular Function: methyltransferase activity (GO:0008168)
B8M4M9_TALSN	AEBCD45E54003D03	611	HMMPfam	PF00145	DNA_methylase	532	584	1.1E-8	T	28-Feb-2014	IPR001525	C-5 cytosine methyltransferase	Molecular Function: DNA binding (GO:0003677), Biological Process: DNA methylation (GO:0006306), Molecular Function: methyltransferase activity (GO:0008168)
D4ATQ8_ARTBC	9905BC5478C14026	644	FPrintScan	PR00105	C5METTRFRASE	278	294	1.3000006720273155E-6	T	28-Feb-2014	IPR001525	C-5 cytosine methyltransferase	Molecular Function: DNA binding (GO:0003677), Biological Process: DNA methylation (GO:0006306), Molecular Function: methyltransferase activity (GO:0008168)
D4ATQ8_ARTBC	9905BC5478C14026	644	FPrintScan	PR00105	C5METTRFRASE	382	396	1.3000006720273155E-6	T	28-Feb-2014	IPR001525	C-5 cytosine methyltransferase	Molecular Function: DNA binding (GO:0003677), Biological Process: DNA methylation (GO:0006306), Molecular Function: methyltransferase activity (GO:0008168)
D4ATQ8_ARTBC	9905BC5478C14026	644	FPrintScan	PR00105	C5METTRFRASE	427	440	1.3000006720273155E-6	T	28-Feb-2014	IPR001525	C-5 cytosine methyltransferase	Molecular Function: DNA binding (GO:0003677), Biological Process: DNA methylation (GO:0006306), Molecular Function: methyltransferase activity (GO:0008168)
D4ATQ8_ARTBC	9905BC5478C14026	644	superfamily	SSF53335	SSF53335	275	563	1.3000049540733013E-59	T	28-Feb-2014	NULL	NULL
D4ATQ8_ARTBC	9905BC5478C14026	644	HMMPanther	PTHR10629	PTHR10629	275	458	2.6999899778780943E-40	T	28-Feb-2014	IPR001525	C-5 cytosine methyltransferase	Molecular Function: DNA binding (GO:0003677), Biological Process: DNA methylation (GO:0006306), Molecular Function: methyltransferase activity (GO:0008168)
D4ATQ8_ARTBC	9905BC5478C14026	644	Gene3D	G3DSA:3.40.50.150	G3DSA:3.40.50.150	273	483	1.600000000162379E-46	T	28-Feb-2014	NULL	NULL
D4ATQ8_ARTBC	9905BC5478C14026	644	HMMPfam	PF00145	DNA_methylase	278	446	5.400000000000019E-31	T	28-Feb-2014	IPR001525	C-5 cytosine methyltransferase	Molecular Function: DNA binding (GO:0003677), Biological Process: DNA methylation (GO:0006306), Molecular Function: methyltransferase activity (GO:0008168)
A6RJV4_BOTFB	EDFE4EAD61422C6C	861	superfamily	SSF53335	S-adenosyl-L-methionine-dependent methyltransferases	544	840	1.1e-57	T	23-Apr-2013	NULL	NULL
A6RJV4_BOTFB	EDFE4EAD61422C6C	861	HMMPanther	PTHR10629	CYTOSINE-SPECIFIC METHYLTRANSFERASE	546	738	2.1e-29	T	23-Apr-2013	IPR001525	C-5 cytosine methyltransferase	Molecular Function: DNA binding (GO:0003677), Biological Process: DNA methylation (GO:0006306), Molecular Function: methyltransferase activity (GO:0008168)
A6RJV4_BOTFB	EDFE4EAD61422C6C	861	Gene3D	G3DSA:3.40.50.150	no description	544	762	2.3e-36	T	23-Apr-2013	NULL	NULL
A6RJV4_BOTFB	EDFE4EAD61422C6C	861	HMMPfam	PF00145	DNA_methylase	552	759	3.8e-21	T	23-Apr-2013	IPR001525	C-5 cytosine methyltransferase	Molecular Function: DNA binding (GO:0003677), Biological Process: DNA methylation (GO:0006306), Molecular Function: methyltransferase activity (GO:0008168)
A6RJV4_BOTFB	EDFE4EAD61422C6C	861	HMMPfam	PF00145	DNA_methylase	787	838	2.9e-05	T	23-Apr-2013	IPR001525	C-5 cytosine methyltransferase	Molecular Function: DNA binding (GO:0003677), Biological Process: DNA methylation (GO:0006306), Molecular Function: methyltransferase activity (GO:0008168)
A6S0I6_BOTFB	D67FB989DF38C5A9	1152	superfamily	SSF53335	S-adenosyl-L-methionine-dependent methyltransferases	639	926	1.9e-37	T	23-Apr-2013	NULL	NULL
A6S0I6_BOTFB	D67FB989DF38C5A9	1152	HMMSmart	SM00439	Bromo adjacent homology domain	289	413	0.0015	T	23-Apr-2013	IPR001025	Bromo adjacent homology (BAH) domain	Molecular Function: DNA binding (GO:0003677)
A6S0I6_BOTFB	D67FB989DF38C5A9	1152	PatternScan	PS00094	C5_MTASE_1	691	703	NA	T	23-Apr-2013	IPR018117	DNA methylase, C-5 cytosine-specific, active site	Molecular Function: DNA binding (GO:0003677), Biological Process: DNA methylation (GO:0006306)
A6S0I6_BOTFB	D67FB989DF38C5A9	1152	HMMPanther	PTHR10629:SF10	DNA (CYTOSINE-5)-METHYLTRANSFERASE 1 (DNMT1)	639	961	2.3e-37	T	23-Apr-2013	NULL	NULL
A6S0I6_BOTFB	D67FB989DF38C5A9	1152	HMMPanther	PTHR10629	CYTOSINE-SPECIFIC METHYLTRANSFERASE	639	961	2.3e-37	T	23-Apr-2013	IPR001525	C-5 cytosine methyltransferase	Molecular Function: DNA binding (GO:0003677), Biological Process: DNA methylation (GO:0006306), Molecular Function: methyltransferase activity (GO:0008168)
A6S0I6_BOTFB	D67FB989DF38C5A9	1152	HMMPfam	PF00145	DNA_methylase	683	753	3.3e-11	T	23-Apr-2013	IPR001525	C-5 cytosine methyltransferase	Molecular Function: DNA binding (GO:0003677), Biological Process: DNA methylation (GO:0006306), Molecular Function: methyltransferase activity (GO:0008168)
A6S0I6_BOTFB	D67FB989DF38C5A9	1152	HMMPfam	PF00145	DNA_methylase	796	923	6.3e-12	T	23-Apr-2013	IPR001525	C-5 cytosine methyltransferase	Molecular Function: DNA binding (GO:0003677), Biological Process: DNA methylation (GO:0006306), Molecular Function: methyltransferase activity (GO:0008168)
A6S0I6_BOTFB	D67FB989DF38C5A9	1152	HMMPfam	PF01426	BAH	292	412	4e-09	T	23-Apr-2013	IPR001025	Bromo adjacent homology (BAH) domain	Molecular Function: DNA binding (GO:0003677)
A6S0I6_BOTFB	D67FB989DF38C5A9	1152	Gene3D	G3DSA:3.90.120.10	no description	826	913	3.5e-28	T	23-Apr-2013	NULL	NULL
A6S0I6_BOTFB	D67FB989DF38C5A9	1152	Gene3D	G3DSA:3.40.50.150	no description	638	781	3.6e-27	T	23-Apr-2013	NULL	NULL
A6S0I6_BOTFB	D67FB989DF38C5A9	1152	ProfileScan	PS51038	BAH	289	413	11.300	T	23-Apr-2013	IPR001025	Bromo adjacent homology (BAH) domain	Molecular Function: DNA binding (GO:0003677)
A6SAR0_BOTFB	40244CF81BE6CAA3	1126	superfamily	SSF53335	S-adenosyl-L-methionine-dependent methyltransferases	729	1030	2.6e-59	T	23-Apr-2013	NULL	NULL
A6SAR0_BOTFB	40244CF81BE6CAA3	1126	PatternScan	PS00095	C5_MTASE_2	1010	1028	NA	T	23-Apr-2013	IPR018117	DNA methylase, C-5 cytosine-specific, active site	Molecular Function: DNA binding (GO:0003677), Biological Process: DNA methylation (GO:0006306)
A6SAR0_BOTFB	40244CF81BE6CAA3	1126	HMMPfam	PF00145	DNA_methylase	734	945	8.5e-24	T	23-Apr-2013	IPR001525	C-5 cytosine methyltransferase	Molecular Function: DNA binding (GO:0003677), Biological Process: DNA methylation (GO:0006306), Molecular Function: methyltransferase activity (GO:0008168)
A6SAR0_BOTFB	40244CF81BE6CAA3	1126	HMMPfam	PF00145	DNA_methylase	977	1028	2.3e-07	T	23-Apr-2013	IPR001525	C-5 cytosine methyltransferase	Molecular Function: DNA binding (GO:0003677), Biological Process: DNA methylation (GO:0006306), Molecular Function: methyltransferase activity (GO:0008168)
A6SAR0_BOTFB	40244CF81BE6CAA3	1126	HMMPanther	PTHR10629	CYTOSINE-SPECIFIC METHYLTRANSFERASE	730	1042	9.2e-39	T	23-Apr-2013	IPR001525	C-5 cytosine methyltransferase	Molecular Function: DNA binding (GO:0003677), Biological Process: DNA methylation (GO:0006306), Molecular Function: methyltransferase activity (GO:0008168)
A6SAR0_BOTFB	40244CF81BE6CAA3	1126	Gene3D	G3DSA:3.40.50.150	no description	728	947	3.3e-42	T	23-Apr-2013	NULL	NULL
G2XR28_BOTF4	3F7A672DB7946811	1127	superfamily	SSF53335	SSF53335	730	1031	2.6000051765773303E-59	T	23-Apr-2013	NULL	NULL
G2XR28_BOTF4	3F7A672DB7946811	1127	HMMPanther	PTHR10629	PTHR10629	731	1037	2.800005042610987E-38	T	23-Apr-2013	IPR001525	C-5 cytosine methyltransferase	Molecular Function: DNA binding (GO:0003677), Biological Process: DNA methylation (GO:0006306), Molecular Function: methyltransferase activity (GO:0008168)
G2XR28_BOTF4	3F7A672DB7946811	1127	Gene3D	G3DSA:3.40.50.150	G3DSA:3.40.50.150	729	948	3.899999999762035E-43	T	23-Apr-2013	NULL	NULL
G2XR28_BOTF4	3F7A672DB7946811	1127	PatternScan	PS00095	C5_MTASE_2	1011	1029	0.0	T	23-Apr-2013	IPR018117	DNA methylase, C-5 cytosine-specific, active site	Molecular Function: DNA binding (GO:0003677), Biological Process: DNA methylation (GO:0006306)
G2XR28_BOTF4	3F7A672DB7946811	1127	HMMPfam	PF00145	DNA_methylase	735	946	8.499999999999946E-24	T	23-Apr-2013	IPR001525	C-5 cytosine methyltransferase	Molecular Function: DNA binding (GO:0003677), Biological Process: DNA methylation (GO:0006306), Molecular Function: methyltransferase activity (GO:0008168)
G2XR28_BOTF4	3F7A672DB7946811	1127	HMMPfam	PF00145	DNA_methylase	978	1029	2.3000000000000007E-7	T	23-Apr-2013	IPR001525	C-5 cytosine methyltransferase	Molecular Function: DNA binding (GO:0003677), Biological Process: DNA methylation (GO:0006306), Molecular Function: methyltransferase activity (GO:0008168)
G2YJ06_BOTF4	39D2744A709FE208	793	superfamily	SSF53335	SSF53335	476	772	1.7999975402237506E-57	T	23-Apr-2013	NULL	NULL
G2YJ06_BOTF4	39D2744A709FE208	793	HMMPanther	PTHR10629	PTHR10629	478	670	2.100002678340308E-29	T	23-Apr-2013	IPR001525	C-5 cytosine methyltransferase	Molecular Function: DNA binding (GO:0003677), Biological Process: DNA methylation (GO:0006306), Molecular Function: methyltransferase activity (GO:0008168)
G2YJ06_BOTF4	39D2744A709FE208	793	Gene3D	G3DSA:3.40.50.150	G3DSA:3.40.50.150	476	693	3.999999999742457E-37	T	23-Apr-2013	NULL	NULL
G2YJ06_BOTF4	39D2744A709FE208	793	HMMPfam	PF00145	DNA_methylase	484	691	3.300000000000004E-21	T	23-Apr-2013	IPR001525	C-5 cytosine methyltransferase	Molecular Function: DNA binding (GO:0003677), Biological Process: DNA methylation (GO:0006306), Molecular Function: methyltransferase activity (GO:0008168)
G2YJ06_BOTF4	39D2744A709FE208	793	HMMPfam	PF00145	DNA_methylase	720	770	2.6999999999999982E-5	T	23-Apr-2013	IPR001525	C-5 cytosine methyltransferase	Molecular Function: DNA binding (GO:0003677), Biological Process: DNA methylation (GO:0006306), Molecular Function: methyltransferase activity (GO:0008168)
G2YFT1_BOTF4	92DE2FEDAD0DBF22	1459	FPrintScan	PR00105	C5METTRFRASE	702	718	4.500000347393468E-6	T	23-Apr-2013	IPR001525	C-5 cytosine methyltransferase	Molecular Function: DNA binding (GO:0003677), Biological Process: DNA methylation (GO:0006306), Molecular Function: methyltransferase activity (GO:0008168)
G2YFT1_BOTF4	92DE2FEDAD0DBF22	1459	FPrintScan	PR00105	C5METTRFRASE	821	835	4.500000347393468E-6	T	23-Apr-2013	IPR001525	C-5 cytosine methyltransferase	Molecular Function: DNA binding (GO:0003677), Biological Process: DNA methylation (GO:0006306), Molecular Function: methyltransferase activity (GO:0008168)
G2YFT1_BOTF4	92DE2FEDAD0DBF22	1459	FPrintScan	PR00105	C5METTRFRASE	870	883	4.500000347393468E-6	T	23-Apr-2013	IPR001525	C-5 cytosine methyltransferase	Molecular Function: DNA binding (GO:0003677), Biological Process: DNA methylation (GO:0006306), Molecular Function: methyltransferase activity (GO:0008168)
G2YFT1_BOTF4	92DE2FEDAD0DBF22	1459	PatternScan	PS00094	C5_MTASE_1	780	792	0.0	T	23-Apr-2013	IPR018117	DNA methylase, C-5 cytosine-specific, active site	Molecular Function: DNA binding (GO:0003677), Biological Process: DNA methylation (GO:0006306)
G2YFT1_BOTF4	92DE2FEDAD0DBF22	1459	HMMPanther	PTHR10629	PTHR10629	679	1139	5.6999970878394996E-77	T	23-Apr-2013	IPR001525	C-5 cytosine methyltransferase	Molecular Function: DNA binding (GO:0003677), Biological Process: DNA methylation (GO:0006306), Molecular Function: methyltransferase activity (GO:0008168)
G2YFT1_BOTF4	92DE2FEDAD0DBF22	1459	Gene3D	G3DSA:3.40.50.150	G3DSA:3.40.50.150	699	953	3.5000000004007313E-39	T	23-Apr-2013	NULL	NULL
G2YFT1_BOTF4	92DE2FEDAD0DBF22	1459	HMMPfam	PF00145	DNA_methylase	702	1097	5.199999999999963E-38	T	23-Apr-2013	IPR001525	C-5 cytosine methyltransferase	Molecular Function: DNA binding (GO:0003677), Biological Process: DNA methylation (GO:0006306), Molecular Function: methyltransferase activity (GO:0008168)
G2YFT1_BOTF4	92DE2FEDAD0DBF22	1459	superfamily	SSF53335	SSF53335	699	1102	3.1000130737020647E-59	T	23-Apr-2013	NULL	NULL
G2YFT1_BOTF4	92DE2FEDAD0DBF22	1459	HMMTigr	TIGR00675	dcm	704	1095	8.800000000000027E-30	T	23-Apr-2013	IPR001525	C-5 cytosine methyltransferase	Molecular Function: DNA binding (GO:0003677), Biological Process: DNA methylation (GO:0006306), Molecular Function: methyltransferase activity (GO:0008168)
G2YFT1_BOTF4	92DE2FEDAD0DBF22	1459	HMMPanther	PTHR10629:SF10	PTHR10629:SF10	679	1139	5.6999970878394996E-77	T	23-Apr-2013	NULL	NULL
G2YS91_BOTF4	43EDCC868B5C5366	983	FPrintScan	PR00105	C5METTRFRASE	312	328	1.29999924468179E-13	T	23-Apr-2013	IPR001525	C-5 cytosine methyltransferase	Molecular Function: DNA binding (GO:0003677), Biological Process: DNA methylation (GO:0006306), Molecular Function: methyltransferase activity (GO:0008168)
G2YS91_BOTF4	43EDCC868B5C5366	983	FPrintScan	PR00105	C5METTRFRASE	446	460	1.29999924468179E-13	T	23-Apr-2013	IPR001525	C-5 cytosine methyltransferase	Molecular Function: DNA binding (GO:0003677), Biological Process: DNA methylation (GO:0006306), Molecular Function: methyltransferase activity (GO:0008168)
G2YS91_BOTF4	43EDCC868B5C5366	983	FPrintScan	PR00105	C5METTRFRASE	508	521	1.29999924468179E-13	T	23-Apr-2013	IPR001525	C-5 cytosine methyltransferase	Molecular Function: DNA binding (GO:0003677), Biological Process: DNA methylation (GO:0006306), Molecular Function: methyltransferase activity (GO:0008168)
G2YS91_BOTF4	43EDCC868B5C5366	983	PatternScan	PS00094	C5_MTASE_1	400	412	0.0	T	23-Apr-2013	IPR018117	DNA methylase, C-5 cytosine-specific, active site	Molecular Function: DNA binding (GO:0003677), Biological Process: DNA methylation (GO:0006306)
G2YS91_BOTF4	43EDCC868B5C5366	983	HMMPanther	PTHR10629	PTHR10629	1	792	4.800029389646455E-106	T	23-Apr-2013	IPR001525	C-5 cytosine methyltransferase	Molecular Function: DNA binding (GO:0003677), Biological Process: DNA methylation (GO:0006306), Molecular Function: methyltransferase activity (GO:0008168)
G2YS91_BOTF4	43EDCC868B5C5366	983	ProfileScan	PS51038	BAH	1	89	0.0	T	23-Apr-2013	IPR001025	Bromo adjacent homology (BAH) domain	Molecular Function: DNA binding (GO:0003677)
G2YS91_BOTF4	43EDCC868B5C5366	983	Gene3D	G3DSA:3.40.50.150	G3DSA:3.40.50.150	310	565	1.7000000000850443E-55	T	23-Apr-2013	NULL	NULL
G2YS91_BOTF4	43EDCC868B5C5366	983	HMMPfam	PF01426	BAH	1	88	1.3000000000000008E-5	T	23-Apr-2013	IPR001025	Bromo adjacent homology (BAH) domain	Molecular Function: DNA binding (GO:0003677)
G2YS91_BOTF4	43EDCC868B5C5366	983	HMMPfam	PF00145	DNA_methylase	311	754	4.3000000000000345E-44	T	23-Apr-2013	IPR001525	C-5 cytosine methyltransferase	Molecular Function: DNA binding (GO:0003677), Biological Process: DNA methylation (GO:0006306), Molecular Function: methyltransferase activity (GO:0008168)
G2YS91_BOTF4	43EDCC868B5C5366	983	superfamily	SSF53335	SSF53335	309	755	3.199998990463549E-69	T	23-Apr-2013	NULL	NULL
G2YS91_BOTF4	43EDCC868B5C5366	983	HMMTigr	TIGR00675	dcm	314	753	8.000000000000008E-35	T	23-Apr-2013	IPR001525	C-5 cytosine methyltransferase	Molecular Function: DNA binding (GO:0003677), Biological Process: DNA methylation (GO:0006306), Molecular Function: methyltransferase activity (GO:0008168)
G2YS91_BOTF4	43EDCC868B5C5366	983	Gene3D	G3DSA:3.90.120.10	G3DSA:3.90.120.10	668	741	4.000000000018767E-6	T	23-Apr-2013	NULL	NULL
G2YS91_BOTF4	43EDCC868B5C5366	983	HMMPanther	PTHR10629:SF10	PTHR10629:SF10	1	792	4.800029389646455E-106	T	23-Apr-2013	NULL	NULL
A7E505_SCLS1	D1F147DC9807B0A5	789	superfamily	SSF53335	SSF53335	471	768	7.099983251125601E-54	T	23-Apr-2013	NULL	NULL
A7E505_SCLS1	D1F147DC9807B0A5	789	HMMPanther	PTHR10629	PTHR10629	465	650	7.100014433131474E-29	T	23-Apr-2013	IPR001525	C-5 cytosine methyltransferase	Molecular Function: DNA binding (GO:0003677), Biological Process: DNA methylation (GO:0006306), Molecular Function: methyltransferase activity (GO:0008168)
A7E505_SCLS1	D1F147DC9807B0A5	789	Gene3D	G3DSA:3.40.50.150	G3DSA:3.40.50.150	468	688	6.300000000673357E-39	T	23-Apr-2013	NULL	NULL
A7E505_SCLS1	D1F147DC9807B0A5	789	HMMPfam	PF00145	DNA_methylase	479	683	1.0E-22	T	23-Apr-2013	IPR001525	C-5 cytosine methyltransferase	Molecular Function: DNA binding (GO:0003677), Biological Process: DNA methylation (GO:0006306), Molecular Function: methyltransferase activity (GO:0008168)
A7EA36_SCLS1	567EAF82B773BF28	405	PatternScan	PS00094	C5_MTASE_1	354	366	0.0	T	23-Apr-2013	IPR018117	DNA methylase, C-5 cytosine-specific, active site	Molecular Function: DNA binding (GO:0003677), Biological Process: DNA methylation (GO:0006306)
A7EA36_SCLS1	567EAF82B773BF28	405	superfamily	SSF53335	SSF53335	263	388	5.8999880940569046E-21	T	23-Apr-2013	NULL	NULL
A7EA36_SCLS1	567EAF82B773BF28	405	HMMPanther	PTHR10629	PTHR10629	103	388	2.700001835807941E-31	T	23-Apr-2013	IPR001525	C-5 cytosine methyltransferase	Molecular Function: DNA binding (GO:0003677), Biological Process: DNA methylation (GO:0006306), Molecular Function: methyltransferase activity (GO:0008168)
A7EA36_SCLS1	567EAF82B773BF28	405	Gene3D	G3DSA:3.40.50.150	G3DSA:3.40.50.150	264	388	1.1999999998684077E-26	T	23-Apr-2013	NULL	NULL
A7EA36_SCLS1	567EAF82B773BF28	405	HMMPanther	PTHR10629:SF10	PTHR10629:SF10	103	388	2.700001835807941E-31	T	23-Apr-2013	NULL	NULL
A7EA36_SCLS1	567EAF82B773BF28	405	HMMPfam	PF01426	BAH	84	214	3.900000000000007E-9	T	23-Apr-2013	IPR001025	Bromo adjacent homology (BAH) domain	Molecular Function: DNA binding (GO:0003677)
A7EA36_SCLS1	567EAF82B773BF28	405	HMMPfam	PF00145	DNA_methylase	266	390	8.100000000000004E-11	T	23-Apr-2013	IPR001525	C-5 cytosine methyltransferase	Molecular Function: DNA binding (GO:0003677), Biological Process: DNA methylation (GO:0006306), Molecular Function: methyltransferase activity (GO:0008168)
A7EIB2_SCLS1	EF68129D0FEAE48E	1126	PatternScan	PS00094	C5_MTASE_1	796	808	0.0	T	23-Apr-2013	IPR018117	DNA methylase, C-5 cytosine-specific, active site	Molecular Function: DNA binding (GO:0003677), Biological Process: DNA methylation (GO:0006306)
A7EIB2_SCLS1	EF68129D0FEAE48E	1126	superfamily	SSF53335	SSF53335	720	1040	1.9000069431526122E-54	T	23-Apr-2013	NULL	NULL
A7EIB2_SCLS1	EF68129D0FEAE48E	1126	HMMPanther	PTHR10629	PTHR10629	721	1046	2.6999899778780943E-34	T	23-Apr-2013	IPR001525	C-5 cytosine methyltransferase	Molecular Function: DNA binding (GO:0003677), Biological Process: DNA methylation (GO:0006306), Molecular Function: methyltransferase activity (GO:0008168)
A7EIB2_SCLS1	EF68129D0FEAE48E	1126	Gene3D	G3DSA:3.90.120.10	G3DSA:3.90.120.10	889	1028	8.499999999915983E-10	T	23-Apr-2013	NULL	NULL
A7EIB2_SCLS1	EF68129D0FEAE48E	1126	Gene3D	G3DSA:3.40.50.150	G3DSA:3.40.50.150	721	888	3.3999999996691935E-36	T	23-Apr-2013	NULL	NULL
A7EIB2_SCLS1	EF68129D0FEAE48E	1126	PatternScan	PS00095	C5_MTASE_2	1020	1038	0.0	T	23-Apr-2013	IPR018117	DNA methylase, C-5 cytosine-specific, active site	Molecular Function: DNA binding (GO:0003677), Biological Process: DNA methylation (GO:0006306)
A7EIB2_SCLS1	EF68129D0FEAE48E	1126	HMMPfam	PF00145	DNA_methylase	725	911	1.6000000000000009E-22	T	23-Apr-2013	IPR001525	C-5 cytosine methyltransferase	Molecular Function: DNA binding (GO:0003677), Biological Process: DNA methylation (GO:0006306), Molecular Function: methyltransferase activity (GO:0008168)
A7EIB2_SCLS1	EF68129D0FEAE48E	1126	HMMPfam	PF00145	DNA_methylase	981	1038	2.4E-6	T	23-Apr-2013	IPR001525	C-5 cytosine methyltransferase	Molecular Function: DNA binding (GO:0003677), Biological Process: DNA methylation (GO:0006306), Molecular Function: methyltransferase activity (GO:0008168)
A7ERM2_SCLS1	6F2057E22617ED7E	1392	FPrintScan	PR00105	C5METTRFRASE	654	670	2.50000086445942E-5	T	23-Apr-2013	IPR001525	C-5 cytosine methyltransferase	Molecular Function: DNA binding (GO:0003677), Biological Process: DNA methylation (GO:0006306), Molecular Function: methyltransferase activity (GO:0008168)
A7ERM2_SCLS1	6F2057E22617ED7E	1392	FPrintScan	PR00105	C5METTRFRASE	773	787	2.50000086445942E-5	T	23-Apr-2013	IPR001525	C-5 cytosine methyltransferase	Molecular Function: DNA binding (GO:0003677), Biological Process: DNA methylation (GO:0006306), Molecular Function: methyltransferase activity (GO:0008168)
A7ERM2_SCLS1	6F2057E22617ED7E	1392	FPrintScan	PR00105	C5METTRFRASE	822	835	2.50000086445942E-5	T	23-Apr-2013	IPR001525	C-5 cytosine methyltransferase	Molecular Function: DNA binding (GO:0003677), Biological Process: DNA methylation (GO:0006306), Molecular Function: methyltransferase activity (GO:0008168)
A7ERM2_SCLS1	6F2057E22617ED7E	1392	PatternScan	PS00094	C5_MTASE_1	732	744	0.0	T	23-Apr-2013	IPR018117	DNA methylase, C-5 cytosine-specific, active site	Molecular Function: DNA binding (GO:0003677), Biological Process: DNA methylation (GO:0006306)
A7ERM2_SCLS1	6F2057E22617ED7E	1392	HMMPanther	PTHR10629	PTHR10629	618	1091	1.3000049540733015E-78	T	23-Apr-2013	IPR001525	C-5 cytosine methyltransferase	Molecular Function: DNA binding (GO:0003677), Biological Process: DNA methylation (GO:0006306), Molecular Function: methyltransferase activity (GO:0008168)
A7ERM2_SCLS1	6F2057E22617ED7E	1392	Gene3D	G3DSA:3.40.50.150	G3DSA:3.40.50.150	651	907	3.7000000002811886E-39	T	23-Apr-2013	NULL	NULL
A7ERM2_SCLS1	6F2057E22617ED7E	1392	HMMPfam	PF00145	DNA_methylase	654	1048	2.7000000000000168E-36	T	23-Apr-2013	IPR001525	C-5 cytosine methyltransferase	Molecular Function: DNA binding (GO:0003677), Biological Process: DNA methylation (GO:0006306), Molecular Function: methyltransferase activity (GO:0008168)
A7ERM2_SCLS1	6F2057E22617ED7E	1392	superfamily	SSF53335	SSF53335	651	1054	8.799964010309718E-61	T	23-Apr-2013	NULL	NULL
A7ERM2_SCLS1	6F2057E22617ED7E	1392	HMMTigr	TIGR00675	dcm	656	1045	7.90000000000001E-30	T	23-Apr-2013	IPR001525	C-5 cytosine methyltransferase	Molecular Function: DNA binding (GO:0003677), Biological Process: DNA methylation (GO:0006306), Molecular Function: methyltransferase activity (GO:0008168)
A7ERM2_SCLS1	6F2057E22617ED7E	1392	HMMPanther	PTHR10629:SF10	PTHR10629:SF10	618	1091	1.3000049540733015E-78	T	23-Apr-2013	NULL	NULL
E4ZP97_LEPMJ	70C60451BFD924EE	757	FPrintScan	PR00105	C5METTRFRASE	330	346	5.59999989417023E-5	T	23-Apr-2013	IPR001525	C-5 cytosine methyltransferase	Molecular Function: DNA binding (GO:0003677), Biological Process: DNA methylation (GO:0006306), Molecular Function: methyltransferase activity (GO:0008168)
E4ZP97_LEPMJ	70C60451BFD924EE	757	FPrintScan	PR00105	C5METTRFRASE	436	450	5.59999989417023E-5	T	23-Apr-2013	IPR001525	C-5 cytosine methyltransferase	Molecular Function: DNA binding (GO:0003677), Biological Process: DNA methylation (GO:0006306), Molecular Function: methyltransferase activity (GO:0008168)
E4ZP97_LEPMJ	70C60451BFD924EE	757	FPrintScan	PR00105	C5METTRFRASE	483	496	5.59999989417023E-5	T	23-Apr-2013	IPR001525	C-5 cytosine methyltransferase	Molecular Function: DNA binding (GO:0003677), Biological Process: DNA methylation (GO:0006306), Molecular Function: methyltransferase activity (GO:0008168)
E4ZP97_LEPMJ	70C60451BFD924EE	757	superfamily	SSF53335	SSF53335	327	627	2.8000050426109875E-54	T	23-Apr-2013	NULL	NULL
E4ZP97_LEPMJ	70C60451BFD924EE	757	HMMPanther	PTHR10629	PTHR10629	328	661	5.999990440890576E-24	T	23-Apr-2013	IPR001525	C-5 cytosine methyltransferase	Molecular Function: DNA binding (GO:0003677), Biological Process: DNA methylation (GO:0006306), Molecular Function: methyltransferase activity (GO:0008168)
E4ZP97_LEPMJ	70C60451BFD924EE	757	Gene3D	G3DSA:3.90.120.10	G3DSA:3.90.120.10	496	615	2.999999999864177E-17	T	23-Apr-2013	NULL	NULL
E4ZP97_LEPMJ	70C60451BFD924EE	757	Gene3D	G3DSA:3.40.50.150	G3DSA:3.40.50.150	329	495	4.099999999813685E-27	T	23-Apr-2013	NULL	NULL
E4ZP97_LEPMJ	70C60451BFD924EE	757	PatternScan	PS00095	C5_MTASE_2	607	625	0.0	T	23-Apr-2013	IPR018117	DNA methylase, C-5 cytosine-specific, active site	Molecular Function: DNA binding (GO:0003677), Biological Process: DNA methylation (GO:0006306)
E4ZP97_LEPMJ	70C60451BFD924EE	757	HMMPfam	PF00145	DNA_methylase	330	503	2.800000000000005E-19	T	23-Apr-2013	IPR001525	C-5 cytosine methyltransferase	Molecular Function: DNA binding (GO:0003677), Biological Process: DNA methylation (GO:0006306), Molecular Function: methyltransferase activity (GO:0008168)
E4ZP97_LEPMJ	70C60451BFD924EE	757	HMMPfam	PF00145	DNA_methylase	562	627	1.4E-9	T	23-Apr-2013	IPR001525	C-5 cytosine methyltransferase	Molecular Function: DNA binding (GO:0003677), Biological Process: DNA methylation (GO:0006306), Molecular Function: methyltransferase activity (GO:0008168)
E4ZS83_LEPMJ	F1197E50CA79FAE4	1340	FPrintScan	PR00105	C5METTRFRASE	644	660	1.699999222840496E-5	T	23-Apr-2013	IPR001525	C-5 cytosine methyltransferase	Molecular Function: DNA binding (GO:0003677), Biological Process: DNA methylation (GO:0006306), Molecular Function: methyltransferase activity (GO:0008168)
E4ZS83_LEPMJ	F1197E50CA79FAE4	1340	FPrintScan	PR00105	C5METTRFRASE	761	775	1.699999222840496E-5	T	23-Apr-2013	IPR001525	C-5 cytosine methyltransferase	Molecular Function: DNA binding (GO:0003677), Biological Process: DNA methylation (GO:0006306), Molecular Function: methyltransferase activity (GO:0008168)
E4ZS83_LEPMJ	F1197E50CA79FAE4	1340	FPrintScan	PR00105	C5METTRFRASE	811	824	1.699999222840496E-5	T	23-Apr-2013	IPR001525	C-5 cytosine methyltransferase	Molecular Function: DNA binding (GO:0003677), Biological Process: DNA methylation (GO:0006306), Molecular Function: methyltransferase activity (GO:0008168)
E4ZS83_LEPMJ	F1197E50CA79FAE4	1340	superfamily	SSF53335	SSF53335	641	1029	1.2000011745813432E-51	T	23-Apr-2013	NULL	NULL
E4ZS83_LEPMJ	F1197E50CA79FAE4	1340	HMMPanther	PTHR10629	PTHR10629	641	1066	6.29998179434732E-57	T	23-Apr-2013	IPR001525	C-5 cytosine methyltransferase	Molecular Function: DNA binding (GO:0003677), Biological Process: DNA methylation (GO:0006306), Molecular Function: methyltransferase activity (GO:0008168)
E4ZS83_LEPMJ	F1197E50CA79FAE4	1340	ProfileScan	PS51038	BAH	362	483	0.0	T	23-Apr-2013	IPR001025	Bromo adjacent homology (BAH) domain	Molecular Function: DNA binding (GO:0003677)
E4ZS83_LEPMJ	F1197E50CA79FAE4	1340	ProfileScan	PS51038	BAH	501	626	0.0	T	23-Apr-2013	IPR001025	Bromo adjacent homology (BAH) domain	Molecular Function: DNA binding (GO:0003677)
E4ZS83_LEPMJ	F1197E50CA79FAE4	1340	Gene3D	G3DSA:3.40.50.150	G3DSA:3.40.50.150	639	864	4.200000000020305E-34	T	23-Apr-2013	NULL	NULL
E4ZS83_LEPMJ	F1197E50CA79FAE4	1340	HMMPanther	PTHR10629:SF10	PTHR10629:SF10	641	1066	6.29998179434732E-57	T	23-Apr-2013	NULL	NULL
E4ZS83_LEPMJ	F1197E50CA79FAE4	1340	HMMPfam	PF00145	DNA_methylase	644	1015	7.000000000000002E-21	T	23-Apr-2013	IPR001525	C-5 cytosine methyltransferase	Molecular Function: DNA binding (GO:0003677), Biological Process: DNA methylation (GO:0006306), Molecular Function: methyltransferase activity (GO:0008168)
E3K0G1_PUCGT	D4869D27BDEA8A0B	1194	HMMTigr	TIGR00675	dcm: DNA (cytosine-5-)-methyltransferase	513	1050	2.1e-29	T	23-Apr-2013	IPR001525	C-5 cytosine methyltransferase	Molecular Function: DNA binding (GO:0003677), Biological Process: DNA methylation (GO:0006306), Molecular Function: methyltransferase activity (GO:0008168)
E3K0G1_PUCGT	D4869D27BDEA8A0B	1194	superfamily	SSF53335	S-adenosyl-L-methionine-dependent methyltransferases	507	1053	1.7e-58	T	23-Apr-2013	NULL	NULL
E3K0G1_PUCGT	D4869D27BDEA8A0B	1194	Gene3D	G3DSA:3.40.50.150	no description	760	789	5.6e-41	T	23-Apr-2013	NULL	NULL
E3K0G1_PUCGT	D4869D27BDEA8A0B	1194	Gene3D	G3DSA:3.90.120.10	no description	962	1039	0.00058	T	23-Apr-2013	NULL	NULL
E3K0G1_PUCGT	D4869D27BDEA8A0B	1194	HMMPanther	PTHR10629:SF10	DNA (CYTOSINE-5)-METHYLTRANSFERASE 1 (DNMT1)	508	1087	2.1e-54	T	23-Apr-2013	NULL	NULL
E3K0G1_PUCGT	D4869D27BDEA8A0B	1194	HMMPanther	PTHR10629	CYTOSINE-SPECIFIC METHYLTRANSFERASE	508	1087	2.1e-54	T	23-Apr-2013	IPR001525	C-5 cytosine methyltransferase	Molecular Function: DNA binding (GO:0003677), Biological Process: DNA methylation (GO:0006306), Molecular Function: methyltransferase activity (GO:0008168)
E3K0G1_PUCGT	D4869D27BDEA8A0B	1194	HMMPfam	PF00145	DNA_methylase	510	1051	5.1e-35	T	23-Apr-2013	IPR001525	C-5 cytosine methyltransferase	Molecular Function: DNA binding (GO:0003677), Biological Process: DNA methylation (GO:0006306), Molecular Function: methyltransferase activity (GO:0008168)
E3K0G1_PUCGT	D4869D27BDEA8A0B	1194	HMMPfam	PF01426	BAH	305	463	1.6e-05	T	23-Apr-2013	IPR001025	Bromo adjacent homology (BAH) domain	Molecular Function: DNA binding (GO:0003677)
F4RK98_MELLP	C47E53A919454A26	883	FPrintScan	PR00105	C5METTRFRASE	360	376	2.1999990098070814E-10	T	23-Apr-2013	IPR001525	C-5 cytosine methyltransferase	Molecular Function: DNA binding (GO:0003677), Biological Process: DNA methylation (GO:0006306), Molecular Function: methyltransferase activity (GO:0008168)
F4RK98_MELLP	C47E53A919454A26	883	FPrintScan	PR00105	C5METTRFRASE	492	506	2.1999990098070814E-10	T	23-Apr-2013	IPR001525	C-5 cytosine methyltransferase	Molecular Function: DNA binding (GO:0003677), Biological Process: DNA methylation (GO:0006306), Molecular Function: methyltransferase activity (GO:0008168)
F4RK98_MELLP	C47E53A919454A26	883	FPrintScan	PR00105	C5METTRFRASE	548	561	2.1999990098070814E-10	T	23-Apr-2013	IPR001525	C-5 cytosine methyltransferase	Molecular Function: DNA binding (GO:0003677), Biological Process: DNA methylation (GO:0006306), Molecular Function: methyltransferase activity (GO:0008168)
F4RK98_MELLP	C47E53A919454A26	883	HMMPanther	PTHR10629	PTHR10629	236	883	1.0E-72	T	23-Apr-2013	IPR001525	C-5 cytosine methyltransferase	Molecular Function: DNA binding (GO:0003677), Biological Process: DNA methylation (GO:0006306), Molecular Function: methyltransferase activity (GO:0008168)
F4RK98_MELLP	C47E53A919454A26	883	Gene3D	G3DSA:3.40.50.150	G3DSA:3.40.50.150	353	629	4.099999999813685E-43	T	23-Apr-2013	NULL	NULL
F4RK98_MELLP	C47E53A919454A26	883	HMMPfam	PF00145	DNA_methylase	361	844	3.600000000000023E-39	T	23-Apr-2013	IPR001525	C-5 cytosine methyltransferase	Molecular Function: DNA binding (GO:0003677), Biological Process: DNA methylation (GO:0006306), Molecular Function: methyltransferase activity (GO:0008168)
F4RK98_MELLP	C47E53A919454A26	883	superfamily	SSF53335	SSF53335	357	849	3.999985441394062E-67	T	23-Apr-2013	NULL	NULL
F4RK98_MELLP	C47E53A919454A26	883	Gene3D	G3DSA:3.90.120.10	G3DSA:3.90.120.10	750	835	2.599999999995103E-6	T	23-Apr-2013	NULL	NULL
F4RK98_MELLP	C47E53A919454A26	883	HMMTigr	TIGR00675	dcm	363	844	1.4999999999999957E-35	T	23-Apr-2013	IPR001525	C-5 cytosine methyltransferase	Molecular Function: DNA binding (GO:0003677), Biological Process: DNA methylation (GO:0006306), Molecular Function: methyltransferase activity (GO:0008168)
F4RK98_MELLP	C47E53A919454A26	883	HMMPanther	PTHR10629:SF10	PTHR10629:SF10	236	883	1.0E-72	T	23-Apr-2013	NULL	NULL
MVLG_04160	61705446e041ffcd87327ec60d8d2548	1852	PTHR10629:SF10	DNA (CYTOSINE-5)-METHYLTRANSFERASE 1 (DNMT1)	150	1795	0.0	T	04-06-2014
MVLG_04160	61705446e041ffcd87327ec60d8d2548	1852	Gene3D	G3DSA:3.40.50.150		1241	1497	4.3E-34	T	04-06-2014	IPR029063	S-adenosyl-L-methionine-dependent methyltransferase-like
MVLG_04160	61705446e041ffcd87327ec60d8d2548	1852	PANTHER	PTHR10629		150	1795	0.0	T	04-06-2014	IPR001525	C-5 cytosine methyltransferase	GO:0003677|GO:0006306|GO:0008168	KEGG: 00270+2.1.1.37
MVLG_04160	61705446e041ffcd87327ec60d8d2548	1852	Pfam	PF00145	C-5 cytosine-specific DNA methylase	1248	1739	2.8E-25	T	04-06-2014	IPR001525	C-5 cytosine methyltransferase	GO:0003677|GO:0006306|GO:0008168	KEGG: 00270+2.1.1.37
MVLG_04160	61705446e041ffcd87327ec60d8d2548	1852	SUPERFAMILY	SSF53335		1242	1505	0.0	T	04-06-2014	IPR029063	S-adenosyl-L-methionine-dependent methyltransferase-like
MVLG_04160	61705446e041ffcd87327ec60d8d2548	1852	SUPERFAMILY	SSF53335		1642	1739	0.0	T	04-06-2014	IPR029063	S-adenosyl-L-methionine-dependent methyltransferase-like
MVLG_04160	61705446e041ffcd87327ec60d8d2548	1852	Coils	Coil		302	323	-	T	04-06-2014
MVLG_04160	61705446e041ffcd87327ec60d8d2548	1852	ProSitePatterns	PS00095	C-5 cytosine-specific DNA methylases C-terminal signature.	1720	1738	-	T	04-06-2014	IPR018117	DNA methylase, C-5 cytosine-specific, active site	GO:0003677|GO:0006306	KEGG: 00270+2.1.1.37
D5G9M5_TUBMM	A3780F2D32A4E422	939	FPrintScan	PR00105	C5METTRFRASE	535	551	1.9000006847787025E-7	T	23-Apr-2013	IPR001525	C-5 cytosine methyltransferase	Molecular Function: DNA binding (GO:0003677), Biological Process: DNA methylation (GO:0006306), Molecular Function: methyltransferase activity (GO:0008168)
D5G9M5_TUBMM	A3780F2D32A4E422	939	FPrintScan	PR00105	C5METTRFRASE	652	666	1.9000006847787025E-7	T	23-Apr-2013	IPR001525	C-5 cytosine methyltransferase	Molecular Function: DNA binding (GO:0003677), Biological Process: DNA methylation (GO:0006306), Molecular Function: methyltransferase activity (GO:0008168)
D5G9M5_TUBMM	A3780F2D32A4E422	939	FPrintScan	PR00105	C5METTRFRASE	704	717	1.9000006847787025E-7	T	23-Apr-2013	IPR001525	C-5 cytosine methyltransferase	Molecular Function: DNA binding (GO:0003677), Biological Process: DNA methylation (GO:0006306), Molecular Function: methyltransferase activity (GO:0008168)
D5G9M5_TUBMM	A3780F2D32A4E422	939	PatternScan	PS00094	C5_MTASE_1	611	623	0.0	T	23-Apr-2013	IPR018117	DNA methylase, C-5 cytosine-specific, active site	Molecular Function: DNA binding (GO:0003677), Biological Process: DNA methylation (GO:0006306)
D5G9M5_TUBMM	A3780F2D32A4E422	939	HMMPanther	PTHR10629	PTHR10629	524	933	9.900018047983948E-63	T	23-Apr-2013	IPR001525	C-5 cytosine methyltransferase	Molecular Function: DNA binding (GO:0003677), Biological Process: DNA methylation (GO:0006306), Molecular Function: methyltransferase activity (GO:0008168)
D5G9M5_TUBMM	A3780F2D32A4E422	939	ProfileScan	PS51038	BAH	247	371	0.0	T	23-Apr-2013	IPR001025	Bromo adjacent homology (BAH) domain	Molecular Function: DNA binding (GO:0003677)
D5G9M5_TUBMM	A3780F2D32A4E422	939	Gene3D	G3DSA:3.40.50.150	G3DSA:3.40.50.150	530	758	1.5000000001530717E-39	T	23-Apr-2013	NULL	NULL
D5G9M5_TUBMM	A3780F2D32A4E422	939	HMMPfam	PF00145	DNA_methylase	534	919	9.299999999999976E-35	T	23-Apr-2013	IPR001525	C-5 cytosine methyltransferase	Molecular Function: DNA binding (GO:0003677), Biological Process: DNA methylation (GO:0006306), Molecular Function: methyltransferase activity (GO:0008168)
D5G9M5_TUBMM	A3780F2D32A4E422	939	superfamily	SSF53335	SSF53335	532	927	1.6000024069599734E-57	T	23-Apr-2013	NULL	NULL
D5G9M5_TUBMM	A3780F2D32A4E422	939	HMMPfam	PF12047	DNMT1-RFD	29	112	1.4999999999999992E-5	T	23-Apr-2013	IPR022702	DNA (cytosine-5)-methyltransferase 1, replication foci domain
D5G9M5_TUBMM	A3780F2D32A4E422	939	HMMPanther	PTHR10629:SF10	PTHR10629:SF10	524	933	9.900018047983948E-63	T	23-Apr-2013	NULL	NULL
D5GQ57_TUBMM	5C6D7CD97A5A38D8	857	FPrintScan	PR00105	C5METTRFRASE	524	540	1.699999222840496E-8	T	23-Apr-2013	IPR001525	C-5 cytosine methyltransferase	Molecular Function: DNA binding (GO:0003677), Biological Process: DNA methylation (GO:0006306), Molecular Function: methyltransferase activity (GO:0008168)
D5GQ57_TUBMM	5C6D7CD97A5A38D8	857	FPrintScan	PR00105	C5METTRFRASE	628	642	1.699999222840496E-8	T	23-Apr-2013	IPR001525	C-5 cytosine methyltransferase	Molecular Function: DNA binding (GO:0003677), Biological Process: DNA methylation (GO:0006306), Molecular Function: methyltransferase activity (GO:0008168)
D5GQ57_TUBMM	5C6D7CD97A5A38D8	857	FPrintScan	PR00105	C5METTRFRASE	672	685	1.699999222840496E-8	T	23-Apr-2013	IPR001525	C-5 cytosine methyltransferase	Molecular Function: DNA binding (GO:0003677), Biological Process: DNA methylation (GO:0006306), Molecular Function: methyltransferase activity (GO:0008168)
D5GQ57_TUBMM	5C6D7CD97A5A38D8	857	superfamily	SSF53335	SSF53335	521	819	4.100013996993149E-68	T	23-Apr-2013	NULL	NULL
D5GQ57_TUBMM	5C6D7CD97A5A38D8	857	HMMPanther	PTHR10629	PTHR10629	516	856	2.39999798157265E-47	T	23-Apr-2013	IPR001525	C-5 cytosine methyltransferase	Molecular Function: DNA binding (GO:0003677), Biological Process: DNA methylation (GO:0006306), Molecular Function: methyltransferase activity (GO:0008168)
D5GQ57_TUBMM	5C6D7CD97A5A38D8	857	Gene3D	G3DSA:3.90.120.10	G3DSA:3.90.120.10	763	805	2.300000000012748E-5	T	23-Apr-2013	NULL	NULL
D5GQ57_TUBMM	5C6D7CD97A5A38D8	857	Gene3D	G3DSA:3.40.50.150	G3DSA:3.40.50.150	519	730	4.099999999813685E-46	T	23-Apr-2013	NULL	NULL
D5GQ57_TUBMM	5C6D7CD97A5A38D8	857	PatternScan	PS00095	C5_MTASE_2	799	817	0.0	T	23-Apr-2013	IPR018117	DNA methylase, C-5 cytosine-specific, active site	Molecular Function: DNA binding (GO:0003677), Biological Process: DNA methylation (GO:0006306)
D5GQ57_TUBMM	5C6D7CD97A5A38D8	857	HMMPanther	PTHR10629:SF10	PTHR10629:SF10	516	856	2.39999798157265E-47	T	23-Apr-2013	NULL	NULL
D5GQ57_TUBMM	5C6D7CD97A5A38D8	857	HMMPfam	PF00145	DNA_methylase	523	705	1.600000000000001E-26	T	23-Apr-2013	IPR001525	C-5 cytosine methyltransferase	Molecular Function: DNA binding (GO:0003677), Biological Process: DNA methylation (GO:0006306), Molecular Function: methyltransferase activity (GO:0008168)
D5GQ57_TUBMM	5C6D7CD97A5A38D8	857	HMMPfam	PF00145	DNA_methylase	764	817	1.1E-9	T	23-Apr-2013	IPR001525	C-5 cytosine methyltransferase	Molecular Function: DNA binding (GO:0003677), Biological Process: DNA methylation (GO:0006306), Molecular Function: methyltransferase activity (GO:0008168)
PMT1M_SCHPO	db7f0870beec25cb81ddd83bb72bd885	330	PANTHER	PTHR10629		1	329	0.0	T	24-04-2014	IPR001525	C-5 cytosine methyltransferase	GO:0003677|GO:0006306|GO:0008168	KEGG: 00270+2.1.1.37
PMT1M_SCHPO	db7f0870beec25cb81ddd83bb72bd885	330	Gene3D	G3DSA:3.40.50.150		6	176	9.8E-46	T	24-04-2014
PMT1M_SCHPO	db7f0870beec25cb81ddd83bb72bd885	330	TIGRFAM	TIGR00675	dcm: DNA (cytosine-5-)-methyltransferase	9	320	2.3E-32	T	24-04-2014	IPR001525	C-5 cytosine methyltransferase	GO:0003677|GO:0006306|GO:0008168	KEGG: 00270+2.1.1.37
PMT1M_SCHPO	db7f0870beec25cb81ddd83bb72bd885	330	ProSitePatterns	PS00095	C-5 cytosine-specific DNA methylases C-terminal signature.	306	324	-	T	24-04-2014	IPR018117	DNA methylase, C-5 cytosine-specific, active site	GO:0003677|GO:0006306	KEGG: 00270+2.1.1.37
PMT1M_SCHPO	db7f0870beec25cb81ddd83bb72bd885	330	Coils	Coil		255	276	-	T	24-04-2014
PMT1M_SCHPO	db7f0870beec25cb81ddd83bb72bd885	330	PRINTS	PR00105	Cytosine-specific DNA methyltransferase signature	157	170	1.400000458E-7	T	24-04-2014	IPR001525	C-5 cytosine methyltransferase	GO:0003677|GO:0006306|GO:0008168	KEGG: 00270+2.1.1.37
PMT1M_SCHPO	db7f0870beec25cb81ddd83bb72bd885	330	PRINTS	PR00105	Cytosine-specific DNA methyltransferase signature	8	24	1.400000458E-7	T	24-04-2014	IPR001525	C-5 cytosine methyltransferase	GO:0003677|GO:0006306|GO:0008168	KEGG: 00270+2.1.1.37
PMT1M_SCHPO	db7f0870beec25cb81ddd83bb72bd885	330	PRINTS	PR00105	Cytosine-specific DNA methyltransferase signature	114	128	1.400000458E-7	T	24-04-2014	IPR001525	C-5 cytosine methyltransferase	GO:0003677|GO:0006306|GO:0008168	KEGG: 00270+2.1.1.37
PMT1M_SCHPO	db7f0870beec25cb81ddd83bb72bd885	330	SUPERFAMILY	SSF53335		6	325	0.0	T	24-04-2014
PMT1M_SCHPO	db7f0870beec25cb81ddd83bb72bd885	330	Pfam	PF00145	C-5 cytosine-specific DNA methylase	8	322	4.0E-40	T	24-04-2014	IPR001525	C-5 cytosine methyltransferase	GO:0003677|GO:0006306|GO:0008168	KEGG: 00270+2.1.1.37
PMT1M_SCHPO	db7f0870beec25cb81ddd83bb72bd885	330	Gene3D	G3DSA:3.90.120.10		187	312	1.7E-29	T	24-04-2014
F4JWT7_ARATH	b620c182e5e751ac9b02dc536e3165cb	383	Gene3D	G3DSA:3.40.50.150		15	189	2.7E-44	T	24-04-2014
F4JWT7_ARATH	b620c182e5e751ac9b02dc536e3165cb	383	SUPERFAMILY	SSF53335		14	207	0.0	T	24-04-2014
F4JWT7_ARATH	b620c182e5e751ac9b02dc536e3165cb	383	SUPERFAMILY	SSF53335		276	381	0.0	T	24-04-2014
F4JWT7_ARATH	b620c182e5e751ac9b02dc536e3165cb	383	TIGRFAM	TIGR00675	dcm: DNA (cytosine-5-)-methyltransferase	18	374	1.9E-34	T	24-04-2014	IPR001525	C-5 cytosine methyltransferase	GO:0003677|GO:0006306|GO:0008168	KEGG: 00270+2.1.1.37
F4JWT7_ARATH	b620c182e5e751ac9b02dc536e3165cb	383	Gene3D	G3DSA:3.90.120.10		265	368	1.2E-34	T	24-04-2014
F4JWT7_ARATH	b620c182e5e751ac9b02dc536e3165cb	383	Phobius	TRANSMEMBRANE	Region of a membrane-bound protein predicted to be embedded in the membrane.	361	381	-	T	24-04-2014
F4JWT7_ARATH	b620c182e5e751ac9b02dc536e3165cb	383	Phobius	NON_CYTOPLASMIC_DOMAIN	Region of a membrane-bound protein predicted to be outside the membrane, in the extracellular region.	382	383	-	T	24-04-2014
F4JWT7_ARATH	b620c182e5e751ac9b02dc536e3165cb	383	PRINTS	PR00105	Cytosine-specific DNA methyltransferase signature	16	32	3.699998448E-7	T	24-04-2014	IPR001525	C-5 cytosine methyltransferase	GO:0003677|GO:0006306|GO:0008168	KEGG: 00270+2.1.1.37
F4JWT7_ARATH	b620c182e5e751ac9b02dc536e3165cb	383	PRINTS	PR00105	Cytosine-specific DNA methyltransferase signature	165	178	3.699998448E-7	T	24-04-2014	IPR001525	C-5 cytosine methyltransferase	GO:0003677|GO:0006306|GO:0008168	KEGG: 00270+2.1.1.37
F4JWT7_ARATH	b620c182e5e751ac9b02dc536e3165cb	383	PRINTS	PR00105	Cytosine-specific DNA methyltransferase signature	122	136	3.699998448E-7	T	24-04-2014	IPR001525	C-5 cytosine methyltransferase	GO:0003677|GO:0006306|GO:0008168	KEGG: 00270+2.1.1.37
F4JWT7_ARATH	b620c182e5e751ac9b02dc536e3165cb	383	PANTHER	PTHR10629		13	382	0.0	T	24-04-2014	IPR001525	C-5 cytosine methyltransferase	GO:0003677|GO:0006306|GO:0008168	KEGG: 00270+2.1.1.37
F4JWT7_ARATH	b620c182e5e751ac9b02dc536e3165cb	383	Phobius	CYTOPLASMIC_DOMAIN	Region of a membrane-bound protein predicted to be outside the membrane, in the cytoplasm.	1	360	-	T	24-04-2014
F4JWT7_ARATH	b620c182e5e751ac9b02dc536e3165cb	383	Pfam	PF00145	C-5 cytosine-specific DNA methylase	16	378	3.0E-39	T	24-04-2014	IPR001525	C-5 cytosine methyltransferase	GO:0003677|GO:0006306|GO:0008168	KEGG: 00270+2.1.1.37
CMT1_ARATH	e17191873170adef989b0b1dfe6ad717	791	SUPERFAMILY	SSF54160		325	397	0.0	T	24-04-2014	IPR016197	Chromo domain-like
CMT1_ARATH	e17191873170adef989b0b1dfe6ad717	791	ProSiteProfiles	PS50013	Chromo and chromo shadow domain profile.	339	392	0.0	T	24-04-2014	IPR000953	Chromo domain/shadow
CMT1_ARATH	e17191873170adef989b0b1dfe6ad717	791	PRINTS	PR00504	Chromodomain signature	370	382	7.800000169E-5	T	24-04-2014	IPR017984	Chromo domain subgroup
CMT1_ARATH	e17191873170adef989b0b1dfe6ad717	791	PRINTS	PR00504	Chromodomain signature	355	369	7.800000169E-5	T	24-04-2014	IPR017984	Chromo domain subgroup
CMT1_ARATH	e17191873170adef989b0b1dfe6ad717	791	PRINTS	PR00504	Chromodomain signature	336	344	7.800000169E-5	T	24-04-2014	IPR017984	Chromo domain subgroup
CMT1_ARATH	e17191873170adef989b0b1dfe6ad717	791	ProSiteProfiles	PS51617	DNA (cytosine-5-)-methyltransferase (EC 2.1.1.37) family profile.	1	791	0.0	T	24-04-2014	IPR025821	DNA (cytosine-5-)-methyltransferase, plant		KEGG: 00270+2.1.1.37
CMT1_ARATH	e17191873170adef989b0b1dfe6ad717	791	SMART	SM00439	Bromo adjacent homology domain	79	199	5.799996539E-30	T	24-04-2014	IPR001025	Bromo adjacent homology (BAH) domain	GO:0003682
CMT1_ARATH	e17191873170adef989b0b1dfe6ad717	791	Pfam	PF00145	C-5 cytosine-specific DNA methylase	407	758	3.9E-33	T	24-04-2014	IPR001525	C-5 cytosine methyltransferase	GO:0003677|GO:0006306|GO:0008168	KEGG: 00270+2.1.1.37
CMT1_ARATH	e17191873170adef989b0b1dfe6ad717	791	Pfam	PF01426	BAH domain	81	188	1.5E-12	T	24-04-2014	IPR001025	Bromo adjacent homology (BAH) domain	GO:0003682
CMT1_ARATH	e17191873170adef989b0b1dfe6ad717	791	SMART	SM00298	Chromatin organization modifier domain	338	397	9.300000485E-13	T	24-04-2014	IPR000953	Chromo domain/shadow
CMT1_ARATH	e17191873170adef989b0b1dfe6ad717	791	Pfam	PF00385	Chromo (CHRromatin Organisation MOdifier) domain	339	392	6.0E-9	T	24-04-2014	IPR023780	Chromo domain
CMT1_ARATH	e17191873170adef989b0b1dfe6ad717	791	ProSiteProfiles	PS51038	BAH domain profile.	79	199	0.0	T	24-04-2014	IPR001025	Bromo adjacent homology (BAH) domain	GO:0003682
CMT1_ARATH	e17191873170adef989b0b1dfe6ad717	791	PANTHER	PTHR10629		2	790	0.0	T	24-04-2014	IPR001525	C-5 cytosine methyltransferase	GO:0003677|GO:0006306|GO:0008168	KEGG: 00270+2.1.1.37
CMT1_ARATH	e17191873170adef989b0b1dfe6ad717	791	PANTHER	PTHR10629:SF10		2	790	0.0	T	24-04-2014
CMT1_ARATH	e17191873170adef989b0b1dfe6ad717	791	Gene3D	G3DSA:2.40.50.40		336	394	4.9E-13	T	24-04-2014
CMT1_ARATH	e17191873170adef989b0b1dfe6ad717	791	SUPERFAMILY	SSF53335		391	576	0.0	T	24-04-2014
CMT1_ARATH	e17191873170adef989b0b1dfe6ad717	791	SUPERFAMILY	SSF53335		677	760	0.0	T	24-04-2014
CMT1_ARATH	e17191873170adef989b0b1dfe6ad717	791	SUPERFAMILY	SSF53335		612	644	0.0	T	24-04-2014
CMT1_ARATH	e17191873170adef989b0b1dfe6ad717	791	SUPERFAMILY	SSF53335		227	276	0.0	T	24-04-2014
CMT1_ARATH	e17191873170adef989b0b1dfe6ad717	791	PRINTS	PR00105	Cytosine-specific DNA methyltransferase signature	226	242	9.00000408E-11	T	24-04-2014	IPR001525	C-5 cytosine methyltransferase	GO:0003677|GO:0006306|GO:0008168	KEGG: 00270+2.1.1.37
CMT1_ARATH	e17191873170adef989b0b1dfe6ad717	791	PRINTS	PR00105	Cytosine-specific DNA methyltransferase signature	498	511	9.00000408E-11	T	24-04-2014	IPR001525	C-5 cytosine methyltransferase	GO:0003677|GO:0006306|GO:0008168	KEGG: 00270+2.1.1.37
CMT1_ARATH	e17191873170adef989b0b1dfe6ad717	791	PRINTS	PR00105	Cytosine-specific DNA methyltransferase signature	452	466	9.00000408E-11	T	24-04-2014	IPR001525	C-5 cytosine methyltransferase	GO:0003677|GO:0006306|GO:0008168	KEGG: 00270+2.1.1.37
CMT1_ARATH	e17191873170adef989b0b1dfe6ad717	791	ProSitePatterns	PS00598	Chromo domain signature.	362	382	-	T	24-04-2014	IPR023779	Chromo domain, conserved site
CMT1_ARATH	e17191873170adef989b0b1dfe6ad717	791	Gene3D	G3DSA:3.40.50.150		395	583	3.7E-51	T	24-04-2014
CMT1_ARATH	e17191873170adef989b0b1dfe6ad717	791	Gene3D	G3DSA:3.40.50.150		223	279	3.7E-51	T	24-04-2014
CMT1_ARATH	e17191873170adef989b0b1dfe6ad717	791	Gene3D	G3DSA:3.90.120.10		703	749	4.9E-7	T	24-04-2014
CMT2_ARATH	f14eef0187c58db9c8ebb78bcb43601c	1295	Pfam	PF00145	C-5 cytosine-specific DNA methylase	902	1261	2.4E-33	T	24-04-2014	IPR001525	C-5 cytosine methyltransferase	GO:0003677|GO:0006306|GO:0008168	KEGG: 00270+2.1.1.37
CMT2_ARATH	f14eef0187c58db9c8ebb78bcb43601c	1295	PANTHER	PTHR10629:SF10		494	1272	0.0	T	24-04-2014
CMT2_ARATH	f14eef0187c58db9c8ebb78bcb43601c	1295	Gene3D	G3DSA:3.40.50.150		893	1087	2.8E-54	T	24-04-2014
CMT2_ARATH	f14eef0187c58db9c8ebb78bcb43601c	1295	Gene3D	G3DSA:3.40.50.150		724	782	2.8E-54	T	24-04-2014
CMT2_ARATH	f14eef0187c58db9c8ebb78bcb43601c	1295	ProSiteProfiles	PS50013	Chromo and chromo shadow domain profile.	837	890	0.0	T	24-04-2014	IPR000953	Chromo domain/shadow
CMT2_ARATH	f14eef0187c58db9c8ebb78bcb43601c	1295	Gene3D	G3DSA:3.90.120.10		1207	1249	4.2E-9	T	24-04-2014
CMT2_ARATH	f14eef0187c58db9c8ebb78bcb43601c	1295	SMART	SM00298	Chromatin organization modifier domain	836	895	6.400000388E-16	T	24-04-2014	IPR000953	Chromo domain/shadow
CMT2_ARATH	f14eef0187c58db9c8ebb78bcb43601c	1295	PANTHER	PTHR10629		494	1272	0.0	T	24-04-2014	IPR001525	C-5 cytosine methyltransferase	GO:0003677|GO:0006306|GO:0008168	KEGG: 00270+2.1.1.37
CMT2_ARATH	f14eef0187c58db9c8ebb78bcb43601c	1295	SUPERFAMILY	SSF53335		727	778	0.0	T	24-04-2014
CMT2_ARATH	f14eef0187c58db9c8ebb78bcb43601c	1295	SUPERFAMILY	SSF53335		1111	1143	0.0	T	24-04-2014
CMT2_ARATH	f14eef0187c58db9c8ebb78bcb43601c	1295	SUPERFAMILY	SSF53335		1177	1261	0.0	T	24-04-2014
CMT2_ARATH	f14eef0187c58db9c8ebb78bcb43601c	1295	SUPERFAMILY	SSF53335		882	1074	0.0	T	24-04-2014
CMT2_ARATH	f14eef0187c58db9c8ebb78bcb43601c	1295	ProSiteProfiles	PS51038	BAH domain profile.	578	693	0.0	T	24-04-2014	IPR001025	Bromo adjacent homology (BAH) domain	GO:0003682
CMT2_ARATH	f14eef0187c58db9c8ebb78bcb43601c	1295	ProSiteProfiles	PS51617	DNA (cytosine-5-)-methyltransferase (EC 2.1.1.37) family profile.	499	1293	0.0	T	24-04-2014	IPR025821	DNA (cytosine-5-)-methyltransferase, plant		KEGG: 00270+2.1.1.37
CMT2_ARATH	f14eef0187c58db9c8ebb78bcb43601c	1295	SUPERFAMILY	SSF54160		826	892	0.0	T	24-04-2014	IPR016197	Chromo domain-like
CMT2_ARATH	f14eef0187c58db9c8ebb78bcb43601c	1295	SMART	SM00439	Bromo adjacent homology domain	578	693	1.100001507E-34	T	24-04-2014	IPR001025	Bromo adjacent homology (BAH) domain	GO:0003682
CMT2_ARATH	f14eef0187c58db9c8ebb78bcb43601c	1295	Pfam	PF00385	Chromo (CHRromatin Organisation MOdifier) domain	837	891	4.8E-11	T	24-04-2014	IPR023780	Chromo domain
CMT2_ARATH	f14eef0187c58db9c8ebb78bcb43601c	1295	PRINTS	PR00105	Cytosine-specific DNA methyltransferase signature	996	1009	4.99999812E-11	T	24-04-2014	IPR001525	C-5 cytosine methyltransferase	GO:0003677|GO:0006306|GO:0008168	KEGG: 00270+2.1.1.37
CMT2_ARATH	f14eef0187c58db9c8ebb78bcb43601c	1295	PRINTS	PR00105	Cytosine-specific DNA methyltransferase signature	728	744	4.99999812E-11	T	24-04-2014	IPR001525	C-5 cytosine methyltransferase	GO:0003677|GO:0006306|GO:0008168	KEGG: 00270+2.1.1.37
CMT2_ARATH	f14eef0187c58db9c8ebb78bcb43601c	1295	PRINTS	PR00105	Cytosine-specific DNA methyltransferase signature	950	964	4.99999812E-11	T	24-04-2014	IPR001525	C-5 cytosine methyltransferase	GO:0003677|GO:0006306|GO:0008168	KEGG: 00270+2.1.1.37
CMT2_ARATH	f14eef0187c58db9c8ebb78bcb43601c	1295	Pfam	PF01426	BAH domain	579	691	2.8E-13	T	24-04-2014	IPR001025	Bromo adjacent homology (BAH) domain	GO:0003682
CMT2_ARATH	f14eef0187c58db9c8ebb78bcb43601c	1295	Gene3D	G3DSA:2.40.50.40		831	892	7.9E-17	T	24-04-2014
CMT3_ARATH	ea6cdcd33037169bf08831f84b6fbe0b	839	Gene3D	G3DSA:2.40.50.40		376	434	2.3E-12	T	24-04-2014
CMT3_ARATH	ea6cdcd33037169bf08831f84b6fbe0b	839	Pfam	PF00385	Chromo (CHRromatin Organisation MOdifier) domain	384	437	2.1E-8	T	24-04-2014	IPR023780	Chromo domain
CMT3_ARATH	ea6cdcd33037169bf08831f84b6fbe0b	839	PANTHER	PTHR10629:SF10		5	838	0.0	T	24-04-2014
CMT3_ARATH	ea6cdcd33037169bf08831f84b6fbe0b	839	PRINTS	PR00105	Cytosine-specific DNA methyltransferase signature	495	509	1.899998599E-9	T	24-04-2014	IPR001525	C-5 cytosine methyltransferase	GO:0003677|GO:0006306|GO:0008168	KEGG: 00270+2.1.1.37
CMT3_ARATH	ea6cdcd33037169bf08831f84b6fbe0b	839	PRINTS	PR00105	Cytosine-specific DNA methyltransferase signature	270	286	1.899998599E-9	T	24-04-2014	IPR001525	C-5 cytosine methyltransferase	GO:0003677|GO:0006306|GO:0008168	KEGG: 00270+2.1.1.37
CMT3_ARATH	ea6cdcd33037169bf08831f84b6fbe0b	839	PRINTS	PR00105	Cytosine-specific DNA methyltransferase signature	541	554	1.899998599E-9	T	24-04-2014	IPR001525	C-5 cytosine methyltransferase	GO:0003677|GO:0006306|GO:0008168	KEGG: 00270+2.1.1.37
CMT3_ARATH	ea6cdcd33037169bf08831f84b6fbe0b	839	ProSitePatterns	PS00094	C-5 cytosine-specific DNA methylases active site.	452	464	-	T	24-04-2014	IPR018117	DNA methylase, C-5 cytosine-specific, active site	GO:0003677|GO:0006306	KEGG: 00270+2.1.1.37
CMT3_ARATH	ea6cdcd33037169bf08831f84b6fbe0b	839	ProSiteProfiles	PS50013	Chromo and chromo shadow domain profile.	382	437	0.0	T	24-04-2014	IPR000953	Chromo domain/shadow
CMT3_ARATH	ea6cdcd33037169bf08831f84b6fbe0b	839	SUPERFAMILY	SSF53335		722	806	0.0	T	24-04-2014
CMT3_ARATH	ea6cdcd33037169bf08831f84b6fbe0b	839	SUPERFAMILY	SSF53335		427	619	0.0	T	24-04-2014
CMT3_ARATH	ea6cdcd33037169bf08831f84b6fbe0b	839	SUPERFAMILY	SSF53335		268	320	0.0	T	24-04-2014
CMT3_ARATH	ea6cdcd33037169bf08831f84b6fbe0b	839	SUPERFAMILY	SSF53335		655	687	0.0	T	24-04-2014
CMT3_ARATH	ea6cdcd33037169bf08831f84b6fbe0b	839	Gene3D	G3DSA:3.90.120.10		740	794	1.5E-8	T	24-04-2014
CMT3_ARATH	ea6cdcd33037169bf08831f84b6fbe0b	839	Pfam	PF00145	C-5 cytosine-specific DNA methylase	447	806	2.7E-36	T	24-04-2014	IPR001525	C-5 cytosine methyltransferase	GO:0003677|GO:0006306|GO:0008168	KEGG: 00270+2.1.1.37
CMT3_ARATH	ea6cdcd33037169bf08831f84b6fbe0b	839	SMART	SM00298	Chromatin organization modifier domain	381	440	4.600000443E-10	T	24-04-2014	IPR000953	Chromo domain/shadow
CMT3_ARATH	ea6cdcd33037169bf08831f84b6fbe0b	839	SUPERFAMILY	SSF54160		371	437	0.0	T	24-04-2014	IPR016197	Chromo domain-like
CMT3_ARATH	ea6cdcd33037169bf08831f84b6fbe0b	839	TIGRFAM	TIGR00675	dcm: DNA (cytosine-5-)-methyltransferase	451	803	8.1E-32	T	24-04-2014	IPR001525	C-5 cytosine methyltransferase	GO:0003677|GO:0006306|GO:0008168	KEGG: 00270+2.1.1.37
CMT3_ARATH	ea6cdcd33037169bf08831f84b6fbe0b	839	SMART	SM00439	Bromo adjacent homology domain	108	227	8.700012612E-20	T	24-04-2014	IPR001025	Bromo adjacent homology (BAH) domain	GO:0003682
CMT3_ARATH	ea6cdcd33037169bf08831f84b6fbe0b	839	Pfam	PF01426	BAH domain	110	226	6.4E-11	T	24-04-2014	IPR001025	Bromo adjacent homology (BAH) domain	GO:0003682
CMT3_ARATH	ea6cdcd33037169bf08831f84b6fbe0b	839	Gene3D	G3DSA:3.40.50.150		435	631	2.6E-54	T	24-04-2014
CMT3_ARATH	ea6cdcd33037169bf08831f84b6fbe0b	839	Gene3D	G3DSA:3.40.50.150		263	323	2.6E-54	T	24-04-2014
CMT3_ARATH	ea6cdcd33037169bf08831f84b6fbe0b	839	ProSitePatterns	PS00598	Chromo domain signature.	405	425	-	T	24-04-2014	IPR023779	Chromo domain, conserved site
CMT3_ARATH	ea6cdcd33037169bf08831f84b6fbe0b	839	ProSiteProfiles	PS51617	DNA (cytosine-5-)-methyltransferase (EC 2.1.1.37) family profile.	1	838	0.0	T	24-04-2014	IPR025821	DNA (cytosine-5-)-methyltransferase, plant		KEGG: 00270+2.1.1.37
CMT3_ARATH	ea6cdcd33037169bf08831f84b6fbe0b	839	ProSiteProfiles	PS51038	BAH domain profile.	108	227	0.0	T	24-04-2014	IPR001025	Bromo adjacent homology (BAH) domain	GO:0003682
CMT3_ARATH	ea6cdcd33037169bf08831f84b6fbe0b	839	PANTHER	PTHR10629		5	838	0.0	T	24-04-2014	IPR001525	C-5 cytosine methyltransferase	GO:0003677|GO:0006306|GO:0008168	KEGG: 00270+2.1.1.37
DNMT1_ARATH	7bd96abb62089be19648ef508b27b386	1534	ProSitePatterns	PS00095	C-5 cytosine-specific DNA methylases C-terminal signature.	1502	1520	-	T	24-04-2014	IPR018117	DNA methylase, C-5 cytosine-specific, active site	GO:0003677|GO:0006306	KEGG: 00270+2.1.1.37
DNMT1_ARATH	7bd96abb62089be19648ef508b27b386	1534	Pfam	PF00145	C-5 cytosine-specific DNA methylase	1095	1143	1.9E-6	T	24-04-2014	IPR001525	C-5 cytosine methyltransferase	GO:0003677|GO:0006306|GO:0008168	KEGG: 00270+2.1.1.37
DNMT1_ARATH	7bd96abb62089be19648ef508b27b386	1534	Pfam	PF00145	C-5 cytosine-specific DNA methylase	1175	1521	1.9E-44	T	24-04-2014	IPR001525	C-5 cytosine methyltransferase	GO:0003677|GO:0006306|GO:0008168	KEGG: 00270+2.1.1.37
DNMT1_ARATH	7bd96abb62089be19648ef508b27b386	1534	Pfam	PF12047	Cytosine specific DNA methyltransferase replication foci domain	387	535	4.9E-42	T	24-04-2014	IPR022702	DNA (cytosine-5)-methyltransferase 1, replication foci domain		KEGG: 00270+2.1.1.37
DNMT1_ARATH	7bd96abb62089be19648ef508b27b386	1534	Pfam	PF12047	Cytosine specific DNA methyltransferase replication foci domain	79	213	9.5E-43	T	24-04-2014	IPR022702	DNA (cytosine-5)-methyltransferase 1, replication foci domain		KEGG: 00270+2.1.1.37
DNMT1_ARATH	7bd96abb62089be19648ef508b27b386	1534	Pfam	PF01426	BAH domain	910	1049	1.3E-23	T	24-04-2014	IPR001025	Bromo adjacent homology (BAH) domain	GO:0003682
DNMT1_ARATH	7bd96abb62089be19648ef508b27b386	1534	Pfam	PF01426	BAH domain	735	869	3.9E-26	T	24-04-2014	IPR001025	Bromo adjacent homology (BAH) domain	GO:0003682
DNMT1_ARATH	7bd96abb62089be19648ef508b27b386	1534	ProSitePatterns	PS00094	C-5 cytosine-specific DNA methylases active site.	1190	1202	-	T	24-04-2014	IPR018117	DNA methylase, C-5 cytosine-specific, active site	GO:0003677|GO:0006306	KEGG: 00270+2.1.1.37
DNMT1_ARATH	7bd96abb62089be19648ef508b27b386	1534	PIRSF	PIRSF037404		25	1533	6.999976599E-38	T	24-04-2014	IPR017198	DNA (cytosine-5)-methyltransferase 1, eukaryote	GO:0003886|GO:0005634|GO:0090116	KEGG: 00270+2.1.1.37
DNMT1_ARATH	7bd96abb62089be19648ef508b27b386	1534	SUPERFAMILY	SSF53335		1187	1304	0.0	T	24-04-2014
DNMT1_ARATH	7bd96abb62089be19648ef508b27b386	1534	SUPERFAMILY	SSF53335		1095	1152	0.0	T	24-04-2014
DNMT1_ARATH	7bd96abb62089be19648ef508b27b386	1534	SUPERFAMILY	SSF53335		1334	1524	0.0	T	24-04-2014
DNMT1_ARATH	7bd96abb62089be19648ef508b27b386	1534	PRINTS	PR00105	Cytosine-specific DNA methyltransferase signature	1277	1290	1.200001175E-13	T	24-04-2014	IPR001525	C-5 cytosine methyltransferase	GO:0003677|GO:0006306|GO:0008168	KEGG: 00270+2.1.1.37
DNMT1_ARATH	7bd96abb62089be19648ef508b27b386	1534	PRINTS	PR00105	Cytosine-specific DNA methyltransferase signature	1094	1110	1.200001175E-13	T	24-04-2014	IPR001525	C-5 cytosine methyltransferase	GO:0003677|GO:0006306|GO:0008168	KEGG: 00270+2.1.1.37
DNMT1_ARATH	7bd96abb62089be19648ef508b27b386	1534	PRINTS	PR00105	Cytosine-specific DNA methyltransferase signature	1231	1245	1.200001175E-13	T	24-04-2014	IPR001525	C-5 cytosine methyltransferase	GO:0003677|GO:0006306|GO:0008168	KEGG: 00270+2.1.1.37
DNMT1_ARATH	7bd96abb62089be19648ef508b27b386	1534	TIGRFAM	TIGR00675	dcm: DNA (cytosine-5-)-methyltransferase	1096	1519	1.7E-39	T	24-04-2014	IPR001525	C-5 cytosine methyltransferase	GO:0003677|GO:0006306|GO:0008168	KEGG: 00270+2.1.1.37
DNMT1_ARATH	7bd96abb62089be19648ef508b27b386	1534	SMART	SM00439	Bromo adjacent homology domain	735	869	5.799996539E-38	T	24-04-2014	IPR001025	Bromo adjacent homology (BAH) domain	GO:0003682
DNMT1_ARATH	7bd96abb62089be19648ef508b27b386	1534	SMART	SM00439	Bromo adjacent homology domain	909	1049	6.799987074E-49	T	24-04-2014	IPR001025	Bromo adjacent homology (BAH) domain	GO:0003682
DNMT1_ARATH	7bd96abb62089be19648ef508b27b386	1534	Gene3D	G3DSA:3.40.50.150		1187	1368	2.4E-56	T	24-04-2014
DNMT1_ARATH	7bd96abb62089be19648ef508b27b386	1534	Gene3D	G3DSA:3.40.50.150		1090	1152	2.4E-56	T	24-04-2014
DNMT1_ARATH	7bd96abb62089be19648ef508b27b386	1534	PANTHER	PTHR10629:SF10		5	1533	0.0	T	24-04-2014
DNMT1_ARATH	7bd96abb62089be19648ef508b27b386	1534	ProSiteProfiles	PS51038	BAH domain profile.	909	1049	0.0	T	24-04-2014	IPR001025	Bromo adjacent homology (BAH) domain	GO:0003682
DNMT1_ARATH	7bd96abb62089be19648ef508b27b386	1534	ProSiteProfiles	PS51038	BAH domain profile.	735	869	0.0	T	24-04-2014	IPR001025	Bromo adjacent homology (BAH) domain	GO:0003682
DNMT1_ARATH	7bd96abb62089be19648ef508b27b386	1534	PANTHER	PTHR10629		5	1533	0.0	T	24-04-2014	IPR001525	C-5 cytosine methyltransferase	GO:0003677|GO:0006306|GO:0008168	KEGG: 00270+2.1.1.37
DNMT1_ARATH	7bd96abb62089be19648ef508b27b386	1534	Gene3D	G3DSA:3.90.120.10		1469	1508	3.6E-7	T	24-04-2014
Q9M0S8_ARATH	e0c20d7f600c4b48ca477a37035a1f68	1512	Gene3D	G3DSA:3.90.120.10		1447	1486	5.5E-8	T	24-04-2014
Q9M0S8_ARATH	e0c20d7f600c4b48ca477a37035a1f68	1512	PANTHER	PTHR10629:SF10		1	1511	0.0	T	24-04-2014
Q9M0S8_ARATH	e0c20d7f600c4b48ca477a37035a1f68	1512	Pfam	PF00145	C-5 cytosine-specific DNA methylase	1156	1499	5.4E-44	T	24-04-2014	IPR001525	C-5 cytosine methyltransferase	GO:0003677|GO:0006306|GO:0008168	KEGG: 00270+2.1.1.37
Q9M0S8_ARATH	e0c20d7f600c4b48ca477a37035a1f68	1512	Pfam	PF00145	C-5 cytosine-specific DNA methylase	1073	1121	1.4E-6	T	24-04-2014	IPR001525	C-5 cytosine methyltransferase	GO:0003677|GO:0006306|GO:0008168	KEGG: 00270+2.1.1.37
Q9M0S8_ARATH	e0c20d7f600c4b48ca477a37035a1f68	1512	PRINTS	PR00105	Cytosine-specific DNA methyltransferase signature	1072	1088	2.899997179E-14	T	24-04-2014	IPR001525	C-5 cytosine methyltransferase	GO:0003677|GO:0006306|GO:0008168	KEGG: 00270+2.1.1.37
Q9M0S8_ARATH	e0c20d7f600c4b48ca477a37035a1f68	1512	PRINTS	PR00105	Cytosine-specific DNA methyltransferase signature	1255	1268	2.899997179E-14	T	24-04-2014	IPR001525	C-5 cytosine methyltransferase	GO:0003677|GO:0006306|GO:0008168	KEGG: 00270+2.1.1.37
Q9M0S8_ARATH	e0c20d7f600c4b48ca477a37035a1f68	1512	PRINTS	PR00105	Cytosine-specific DNA methyltransferase signature	1209	1223	2.899997179E-14	T	24-04-2014	IPR001525	C-5 cytosine methyltransferase	GO:0003677|GO:0006306|GO:0008168	KEGG: 00270+2.1.1.37
Q9M0S8_ARATH	e0c20d7f600c4b48ca477a37035a1f68	1512	SUPERFAMILY	SSF53335		1165	1282	0.0	T	24-04-2014
Q9M0S8_ARATH	e0c20d7f600c4b48ca477a37035a1f68	1512	SUPERFAMILY	SSF53335		1312	1502	0.0	T	24-04-2014
Q9M0S8_ARATH	e0c20d7f600c4b48ca477a37035a1f68	1512	SUPERFAMILY	SSF53335		1073	1130	0.0	T	24-04-2014
Q9M0S8_ARATH	e0c20d7f600c4b48ca477a37035a1f68	1512	Gene3D	G3DSA:3.40.50.150		1066	1347	1.5E-55	T	24-04-2014
Q9M0S8_ARATH	e0c20d7f600c4b48ca477a37035a1f68	1512	TIGRFAM	TIGR00675	dcm: DNA (cytosine-5-)-methyltransferase	1074	1497	5.5E-42	T	24-04-2014	IPR001525	C-5 cytosine methyltransferase	GO:0003677|GO:0006306|GO:0008168	KEGG: 00270+2.1.1.37
Q9M0S8_ARATH	e0c20d7f600c4b48ca477a37035a1f68	1512	ProSitePatterns	PS00095	C-5 cytosine-specific DNA methylases C-terminal signature.	1480	1498	-	T	24-04-2014	IPR018117	DNA methylase, C-5 cytosine-specific, active site	GO:0003677|GO:0006306	KEGG: 00270+2.1.1.37
Q9M0S8_ARATH	e0c20d7f600c4b48ca477a37035a1f68	1512	Coils	Coil		636	668	-	T	24-04-2014
Q9M0S8_ARATH	e0c20d7f600c4b48ca477a37035a1f68	1512	ProSiteProfiles	PS51038	BAH domain profile.	909	1026	0.0	T	24-04-2014	IPR001025	Bromo adjacent homology (BAH) domain	GO:0003682
Q9M0S8_ARATH	e0c20d7f600c4b48ca477a37035a1f68	1512	ProSiteProfiles	PS51038	BAH domain profile.	707	841	0.0	T	24-04-2014	IPR001025	Bromo adjacent homology (BAH) domain	GO:0003682
Q9M0S8_ARATH	e0c20d7f600c4b48ca477a37035a1f68	1512	PANTHER	PTHR10629		1	1511	0.0	T	24-04-2014	IPR001525	C-5 cytosine methyltransferase	GO:0003677|GO:0006306|GO:0008168	KEGG: 00270+2.1.1.37
Q9M0S8_ARATH	e0c20d7f600c4b48ca477a37035a1f68	1512	PIRSF	PIRSF037404		25	1512	4.700003267E-16	T	24-04-2014	IPR017198	DNA (cytosine-5)-methyltransferase 1, eukaryote	GO:0003886|GO:0005634|GO:0090116	KEGG: 00270+2.1.1.37
Q9M0S8_ARATH	e0c20d7f600c4b48ca477a37035a1f68	1512	Pfam	PF12047	Cytosine specific DNA methyltransferase replication foci domain	366	516	3.6E-48	T	24-04-2014	IPR022702	DNA (cytosine-5)-methyltransferase 1, replication foci domain		KEGG: 00270+2.1.1.37
Q9M0S8_ARATH	e0c20d7f600c4b48ca477a37035a1f68	1512	Pfam	PF12047	Cytosine specific DNA methyltransferase replication foci domain	74	202	3.7E-41	T	24-04-2014	IPR022702	DNA (cytosine-5)-methyltransferase 1, replication foci domain		KEGG: 00270+2.1.1.37
Q9M0S8_ARATH	e0c20d7f600c4b48ca477a37035a1f68	1512	SMART	SM00439	Bromo adjacent homology domain	881	1026	3.399999724E-49	T	24-04-2014	IPR001025	Bromo adjacent homology (BAH) domain	GO:0003682
Q9M0S8_ARATH	e0c20d7f600c4b48ca477a37035a1f68	1512	SMART	SM00439	Bromo adjacent homology domain	707	841	6.200014864E-39	T	24-04-2014	IPR001025	Bromo adjacent homology (BAH) domain	GO:0003682
Q9M0S8_ARATH	e0c20d7f600c4b48ca477a37035a1f68	1512	Pfam	PF01426	BAH domain	707	841	4.8E-24	T	24-04-2014	IPR001025	Bromo adjacent homology (BAH) domain	GO:0003682
Q9M0S8_ARATH	e0c20d7f600c4b48ca477a37035a1f68	1512	Pfam	PF01426	BAH domain	882	1026	2.2E-23	T	24-04-2014	IPR001025	Bromo adjacent homology (BAH) domain	GO:0003682
Q9M0S8_ARATH	e0c20d7f600c4b48ca477a37035a1f68	1512	ProSitePatterns	PS00094	C-5 cytosine-specific DNA methylases active site.	1168	1180	-	T	24-04-2014	IPR018117	DNA methylase, C-5 cytosine-specific, active site	GO:0003677|GO:0006306	KEGG: 00270+2.1.1.37
MTBF_BACIU	2bc7df6c2c8dc7e6b46522ff8bbf9cbd	409	ProSitePatterns	PS00094	C-5 cytosine-specific DNA methylases active site.	162	174	-	T	24-04-2014	IPR018117	DNA methylase, C-5 cytosine-specific, active site	GO:0003677|GO:0006306	KEGG: 00270+2.1.1.37
MTBF_BACIU	2bc7df6c2c8dc7e6b46522ff8bbf9cbd	409	Coils	Coil		51	72	-	T	24-04-2014
MTBF_BACIU	2bc7df6c2c8dc7e6b46522ff8bbf9cbd	409	TIGRFAM	TIGR00675	dcm: DNA (cytosine-5-)-methyltransferase	103	394	1.0E-90	T	24-04-2014	IPR001525	C-5 cytosine methyltransferase	GO:0003677|GO:0006306|GO:0008168	KEGG: 00270+2.1.1.37
MTBF_BACIU	2bc7df6c2c8dc7e6b46522ff8bbf9cbd	409	Pfam	PF00145	C-5 cytosine-specific DNA methylase	102	396	1.0E-94	T	24-04-2014	IPR001525	C-5 cytosine methyltransferase	GO:0003677|GO:0006306|GO:0008168	KEGG: 00270+2.1.1.37
MTBF_BACIU	2bc7df6c2c8dc7e6b46522ff8bbf9cbd	409	PRINTS	PR00105	Cytosine-specific DNA methyltransferase signature	247	260	8.200013071E-20	T	24-04-2014	IPR001525	C-5 cytosine methyltransferase	GO:0003677|GO:0006306|GO:0008168	KEGG: 00270+2.1.1.37
MTBF_BACIU	2bc7df6c2c8dc7e6b46522ff8bbf9cbd	409	PRINTS	PR00105	Cytosine-specific DNA methyltransferase signature	201	215	8.200013071E-20	T	24-04-2014	IPR001525	C-5 cytosine methyltransferase	GO:0003677|GO:0006306|GO:0008168	KEGG: 00270+2.1.1.37
MTBF_BACIU	2bc7df6c2c8dc7e6b46522ff8bbf9cbd	409	PRINTS	PR00105	Cytosine-specific DNA methyltransferase signature	102	118	8.200013071E-20	T	24-04-2014	IPR001525	C-5 cytosine methyltransferase	GO:0003677|GO:0006306|GO:0008168	KEGG: 00270+2.1.1.37
MTBF_BACIU	2bc7df6c2c8dc7e6b46522ff8bbf9cbd	409	PANTHER	PTHR10629:SF11		100	399	0.0	T	24-04-2014
MTBF_BACIU	2bc7df6c2c8dc7e6b46522ff8bbf9cbd	409	ProSitePatterns	PS00095	C-5 cytosine-specific DNA methylases C-terminal signature.	377	395	-	T	24-04-2014	IPR018117	DNA methylase, C-5 cytosine-specific, active site	GO:0003677|GO:0006306	KEGG: 00270+2.1.1.37
MTBF_BACIU	2bc7df6c2c8dc7e6b46522ff8bbf9cbd	409	Gene3D	G3DSA:3.90.120.10		275	383	5.0E-15	T	24-04-2014
MTBF_BACIU	2bc7df6c2c8dc7e6b46522ff8bbf9cbd	409	SUPERFAMILY	SSF53335		100	398	0.0	T	24-04-2014
MTBF_BACIU	2bc7df6c2c8dc7e6b46522ff8bbf9cbd	409	PANTHER	PTHR10629		100	399	0.0	T	24-04-2014	IPR001525	C-5 cytosine methyltransferase	GO:0003677|GO:0006306|GO:0008168	KEGG: 00270+2.1.1.37
MTBF_BACIU	2bc7df6c2c8dc7e6b46522ff8bbf9cbd	409	Gene3D	G3DSA:3.40.50.150		100	274	6.899999999E-60	T	24-04-2014
