# Supplementary material for: Whole genome comparative analysis of transposable elements provides new insight into mechanisms of their inactivation in fungal genomes
Source: BMC Genomics. 2015 Feb 28;16(1):141. doi: 10.1186/s12864-015-1347-1 (PMC4352252; doi:10.1186/s12864-015-1347-1)
Supplement: Additional file 6: — Contains html files corresponding to the results of the MEME analysis. index.html is the main page to open. Display comments when mouse pass over a domain. [file 12864_2015_1347_MOESM6_ESM.zip]

Archive with 40 entries (37 files):
- AdditionalFile6_MEME_Amselem__1941971504153245/
- AdditionalFile6_MEME_Amselem__1941971504153245/.DS_Store
- __MACOSX/
- __MACOSX/AdditionalFile6_MEME_Amselem__1941971504153245/
- __MACOSX/AdditionalFile6_MEME_Amselem__1941971504153245/._.DS_Store
- AdditionalFile6_MEME_Amselem__1941971504153245/DNMT1_MEME_19Motifs_Discriminants.html
- __MACOSX/AdditionalFile6_MEME_Amselem__1941971504153245/._DNMT1_MEME_19Motifs_Discriminants.html
- AdditionalFile6_MEME_Amselem__1941971504153245/index.html
- __MACOSX/AdditionalFile6_MEME_Amselem__1941971504153245/._index.html
- AdditionalFile6_MEME_Amselem__1941971504153245/logo1.png
- AdditionalFile6_MEME_Amselem__1941971504153245/logo10.png
- AdditionalFile6_MEME_Amselem__1941971504153245/logo11.png
- AdditionalFile6_MEME_Amselem__1941971504153245/logo12.png
- AdditionalFile6_MEME_Amselem__1941971504153245/logo13.png
- AdditionalFile6_MEME_Amselem__1941971504153245/logo14.png
- AdditionalFile6_MEME_Amselem__1941971504153245/logo15.png
- AdditionalFile6_MEME_Amselem__1941971504153245/logo16.png
- AdditionalFile6_MEME_Amselem__1941971504153245/logo17.png
- AdditionalFile6_MEME_Amselem__1941971504153245/logo18.png
- AdditionalFile6_MEME_Amselem__1941971504153245/logo19.png
- AdditionalFile6_MEME_Amselem__1941971504153245/logo2.png
- AdditionalFile6_MEME_Amselem__1941971504153245/logo20.png
- AdditionalFile6_MEME_Amselem__1941971504153245/logo21.png
- AdditionalFile6_MEME_Amselem__1941971504153245/logo22.png
- AdditionalFile6_MEME_Amselem__1941971504153245/logo23.png
- AdditionalFile6_MEME_Amselem__1941971504153245/logo24.png
- AdditionalFile6_MEME_Amselem__1941971504153245/logo25.png
- AdditionalFile6_MEME_Amselem__1941971504153245/logo26.png
- AdditionalFile6_MEME_Amselem__1941971504153245/logo27.png
- AdditionalFile6_MEME_Amselem__1941971504153245/logo28.png
- AdditionalFile6_MEME_Amselem__1941971504153245/logo29.png
- AdditionalFile6_MEME_Amselem__1941971504153245/logo3.png
- AdditionalFile6_MEME_Amselem__1941971504153245/logo30.png
- AdditionalFile6_MEME_Amselem__1941971504153245/logo4.png
- AdditionalFile6_MEME_Amselem__1941971504153245/logo5.png
- AdditionalFile6_MEME_Amselem__1941971504153245/logo6.png
- AdditionalFile6_MEME_Amselem__1941971504153245/logo7.png
- AdditionalFile6_MEME_Amselem__1941971504153245/logo8.png
- AdditionalFile6_MEME_Amselem__1941971504153245/logo9.png
- AdditionalFile6_MEME_Amselem__1941971504153245/meme.png
